# Supplementary material for: Systematic Mendelian randomization framework elucidates hundreds of CpG sites which may mediate the influence of genetic variants on disease
Source: Hum Mol Genet. 2018 Jun 8;27(18):3293–304. doi: 10.1093/hmg/ddy210 (PMC6121186; doi:10.1093/hmg/ddy210)
Supplement: Supplementary Data [file ddy210_supp_data.zip]

Archive with 5 entries (5 files):
- Legends to Supplementary Figures.docx
- S1 Figure.pdf
- S2 Figure.pdf
- Supplementary File 1.pdf
- Supplementary Tables.xlsx
