# Supplementary material for: Systematic Mendelian randomization framework elucidates hundreds of CpG sites which may mediate the influence of genetic variants on disease
Source: Hum Mol Genet. 2018 Jun 8;27(18):3293–304. doi: 10.1093/hmg/ddy210 (PMC6121186; doi:10.1093/hmg/ddy210)
Supplement: Supplementary Data [file ddy210_supp_data.zip › Supplementary Tables.xlsx]

## Sheet: Index
Supplementary Tables
Table S1. Summary of data obtained from 139 Genome-wide Association Studies
Table S2. Mendelian randomization analysis using single cis-acting meQTL as instruments
Table S3. Joint likelihood mapping
Table S4. Reverse Mendelian randomizaion analysis
Table S5. Complex traits identified for validation within the UK Biobank
Table S6. Validation results from the BIOS QTL browser and UK Biobank
Table S7. Mendelian randomization analysis to evaluate the relationship between DNA methylation and gene expression
Table S8. Prediction of variant consequence and deleterious impact
Table S9. Gene prioritisation for genetic variants
Table S10. Subcategory allocation of prioritised genes according to their associated traits
Table S11. Pathway enrichment analysis
Table S12. Gene ontology term enrichment analysis
Table S13. Druggability of identified genes
Table S14. Enrichment analysis of CpG sites associated with aging traits
Table S15. Enrichment analysis of CpG sites associated with anthropometric traits
Table S16. Enrichment analysis of CpG sites associated with autoimmune/inflammatory traits
Table S17. Enrichment analysis of CpG sites associated with cardiovascular traits
Table S18. Enrichment analysis of CpG sites associated with education traits
Table S19. Enrichment analysis of CpG sites associated with glycemic traits
Table S20. Enrichment analysis of CpG sites associated with haemotological traits
Table S21. Enrichment analysis of CpG sites associated with kidney traits
Table S22. Enrichment analysis of CpG sites associated with psychiatric/neurological traits
Table S23. Observed effects for SNP-CpG pairs which survived joint likelihood mapping across timepoints in ARIES
Table S24. Study sample sizes across timepoints in ARIES

## Sheet: Table S1
Table S1. Summary of normalisation technique and phenotype definitions used by each cohort
Complex trait	Lead Author	Consortium	Year of publication	Category	Sample size	Number of cases	Number of controls	Number of SNPs	Subcategory	Population	Sex	Units	Link to Study	Notes
2-choice reaction time	Luciano	NA	2011	Risk factor	2602	NA	NA	2415500	Psychiatric / neurological	European	Males and females	SD (milliseconds)	https://www.ncbi.nlm.nih.gov/pubmed/21130836	Metric of information processing speed
2hr glucose	Saxena R	MAGIC	2010	Risk factor	15234	NA	NA	2401709	Glycemic	European	Males and females	mmol/L	https://www.ncbi.nlm.nih.gov/pubmed/20081857	Adjusted for BMI
4-choice reaction time	Luciano	NA	2011	Risk factor	2829	NA	NA	2402691	Psychiatric / neurological	European	Males and females	SD (milliseconds)	https://www.ncbi.nlm.nih.gov/pubmed/21130836	Metric of information processing speed
8-choice reaction time	Luciano	NA	2011	Risk factor	1382	NA	NA	2383239	Psychiatric / neurological	European	Males and females	SD (milliseconds)	https://www.ncbi.nlm.nih.gov/pubmed/21130836	Metric of information processing speed
Adiponectin	Dastani Z	ADIPOGen	2012	Risk factor	39883	NA	NA	2675209	Cardiovascular	Mixed	Males and females	ln(mg/dL)	https://www.ncbi.nlm.nih.gov/pubmed/22479202	NA
Age at menarche	Perry JR	ReproGen	2014	Risk factor	182416	NA	NA	2441816	Aging	European	Females	years	https://www.ncbi.nlm.nih.gov/pubmed/25231870	NA
Age at menopause	Day	ReproGen	2015	Risk factor	69360	NA	NA	2418696	Aging	European	Females	years	https://www.ncbi.nlm.nih.gov/pubmed/26414677	NA
Age of smoking initiation	Furberg	TAG	2010	Risk factor	47961	NA	NA	2457546	Other	European	Males and females	log years	https://www.ncbi.nlm.nih.gov/pubmed/20418890	NA
Alcohol dependence	Olfson	NA	2012	Risk factor	3829	1897	1932	917030	Other	Mixed	Males and females	log odds	https://www.ncbi.nlm.nih.gov/pubmed/22978509	Effect allele frequencies are missing
Alzheimer's disease	Lambert	IGAP	2013	Disease	54162	17008	37154	7055882	Psychiatric / neurological	European	Males and females	log odds	https://www.ncbi.nlm.nih.gov/pubmed/24162737	Effect allele frequencies are missing; forward(+) strand
Amygdala volume	Hibar	ENIGMA	2015	Risk factor	30717	NA	NA	7252270	Psychiatric / neurological	European	Males and females	mm3	https://www.ncbi.nlm.nih.gov/pubmed/25607358	adjusted for intracranial volume
Amyotrophic lateral sclerosis	van Rheenen	Project MinE	2016	Disease	36052	12577	23475	8709432	Psychiatric / neurological	European	Males and females	log odds	https://www.ncbi.nlm.nih.gov/pubmed/27455348	Results from fixed effects meta-analysis
Anorexia nervosa	Boraska V	GCAN	2014	Disease	17767	2907	14860	1149254	Psychiatric / neurological	European	Males and females	log odds	https://www.ncbi.nlm.nih.gov/pubmed/24514567	Effect allele frequecies are missing
Asthma	Moffatt MF	GABRIEL	2007	Disease	26475	10365	16110	546183	Autoimmune / inflammatory	European	Males and females	log odds	https://www.ncbi.nlm.nih.gov/pubmed/20860503	NA
AUCins	Prokopenko	MAGIC	2014	Risk factor	4324	NA	NA	2433997	Glycemic	European	Males and females	SD (mU*min/l)	https://www.ncbi.nlm.nih.gov/pubmed/24699409	Insulin secretion; Area under the curve of insulin levels during oral glucose tolerance test
AUCins/AUCglu	Prokopenko	MAGIC	2014	Risk factor	4213	NA	NA	2434142	Glycemic	European	Males and females	SD	https://www.ncbi.nlm.nih.gov/pubmed/24699409	Insulin secretion; ratio of the area under the curve for insulin and glucose levels
Autism	Psychiatric Genetics Consortium	PGC	2015	Disease	10263	4949	5314	9499590	Psychiatric / neurological	European	Males and females	log odds	NA	Data obtained from http://www.med.unc.edu/pgc/downloads
Bipolar disorder	Sklar P	PGC	2011	Disease	16731	7481	9250	2427221	Psychiatric / neurological	European	Males and females	log odds	https://www.ncbi.nlm.nih.gov/pubmed/21926972	Full
Birth length	van der Valk RJ	EGG	2015	Risk factor	28459	NA	NA	2201972	Anthropometric	European	Males and females	SD (cm)	https://www.ncbi.nlm.nih.gov/pubmed/25281659	Effect allele frequencies are missing
Birth weight	Horikoshi	NA	2016	Risk factor	153781	NA	NA	22434434	Anthropometric	Mixed	Males and females	SD	https://www.ncbi.nlm.nih.gov/pubmed/27680694	BW Z-score transformed
Body fat	Lu	NA	2016	Risk factor	100716	NA	NA	3228665	Anthropometric	European	Males and females	SD	https://www.ncbi.nlm.nih.gov/pubmed/26833246	89% European
Body mass index	Locke AE	GIANT	2015	Risk factor	339224	NA	NA	2555511	Anthropometric	Mixed	Males and females	SD (kg/m^2)	https://www.ncbi.nlm.nih.gov/pubmed/25673413	NA
Bulimia nervosa	Wade TD	NA	2013	Disease	2442	151	2291	11846513	Psychiatric / neurological	European	Females	log odds	https://www.ncbi.nlm.nih.gov/pubmed/23568457	NA
Caudate volume	Hibar	ENIGMA	2015	Risk factor	30717	NA	NA	7277001	Psychiatric / neurological	European	Males and females	mm3	https://www.ncbi.nlm.nih.gov/pubmed/25607358	adjusted for intracranial volume
Celiac disease	Dubois PC	NA	2010	Disease	15283	4533	10750	523399	Autoimmune / inflammatory	European	Males and females	log odds	https://www.ncbi.nlm.nih.gov/pubmed/20190752	Effect allele frequencies are missing
Childhood intelligence	Benyamin B	SSGAC	2014	Risk factor	12441	NA	NA	1380159	Education	European	Males and females	SD	https://www.ncbi.nlm.nih.gov/pubmed/23358156	NA
Childhood obesity	Bradfield JP	EGG	2012	Risk factor	13848	5530	8318	2442739	Anthropometric	European	Males and females	log odds	https://www.ncbi.nlm.nih.gov/pubmed/22484627	Effect allele frequencies are missing
Chronic kidney disease	Pattaro	CKDGen	2015	Disease	117165	12385	104780	2191877	Kidney	Mixed	Males and females	log odds	https://www.ncbi.nlm.nih.gov/pubmed/26831199	NA
Chronotype	Jones	UK Biobank	2016	Risk factor	128266	NA	NA	17032431	Other	European	Males and females	SD	https://www.ncbi.nlm.nih.gov/pubmed/27494321	Results from interim Biobank release enriched for smokers; could lead to bias through collider issues in MR
Cigarettes smoked per day	Furberg	TAG	2010	Risk factor	68028	NA	NA	2459119	Other	European	Males and females	Cigarettes per day	https://www.ncbi.nlm.nih.gov/pubmed/20418890	NA
College completion	Rietveld CA	SSGAC	2013	Risk factor	95427	20044	75383	2321511	Education	European	Males and females	log odds	https://www.ncbi.nlm.nih.gov/pubmed/23722424	NA
Copper	Evans	NA	2013	Risk factor	2603	NA	NA	2543646	Other	European	Males and females	SD	https://www.ncbi.nlm.nih.gov/pubmed/23720494	Effect allele frequencies are missing
Coronary heart disease	Nikpay	CARDIoGRAMplusC4D	2015	Disease	184305	60801	123504	9455779	Cardiovascular	Mixed	Males and females	log odds	https://www.ncbi.nlm.nih.gov/pubmed/26343387	NA
Corrected insulin response	Prokopenko	MAGIC	2014	Risk factor	5318	NA	NA	2425234	Glycemic	European	Males and females	SD	https://www.ncbi.nlm.nih.gov/pubmed/24699409	Insulin secretion
Crohn's disease	Liu	IIBDGC	2015	Disease	20883	5956	14927	12276506	Autoimmune / inflammatory	European	Males and females	log odds	https://www.ncbi.nlm.nih.gov/pubmed/26192919	NA
Depressive symptoms	Okbay	SSGAC	2016	Risk factor	161460	NA	NA	6524475	Psychiatric / neurological	European	Males and females	SD	https://www.ncbi.nlm.nih.gov/pubmed/27089181	NA
Difference in height between adolescence and adulthood	Cousminer	EGG	2013	Risk factor	4282	NA	NA	2401290	Anthropometric	European	Males	SD	https://www.ncbi.nlm.nih.gov/pubmed/23449627	Adolescence at age 14; effect allele frequencies are missing
Difference in height between childhood and adulthood	Cousminer	EGG	2013	Risk factor	5043	NA	NA	2391721	Anthropometric	European	Males	SD	https://www.ncbi.nlm.nih.gov/pubmed/23449627	Childhood at age 8; effect allele frequencies are missing
Digit symbol	Luciano	NA	2011	Risk factor	2956	NA	NA	2402676	Psychiatric / neurological	European	Males and females	SD (number correct in 90/120 seconds)	https://www.ncbi.nlm.nih.gov/pubmed/21130836	Metric of information processing speed
Eczema	Paternoster	EAGLE	2014	Disease	40835	10788	30047	11059641	Autoimmune / inflammatory	European	Males and females	log odds	https://www.ncbi.nlm.nih.gov/pubmed/26482879	23andME excluded
Ever vs never smoked	Furberg	TAG	2010	Risk factor	74035	41969	32066	2455847	Other	European	Males and females	log odds	https://www.ncbi.nlm.nih.gov/pubmed/20418890	NA
Extreme body mass index	Berndt SI	GIANT	2013	Risk factor	16068	7962	8106	1984814	Anthropometric	European	Males and females	log odds	https://www.ncbi.nlm.nih.gov/pubmed/23563607	NA
Extreme height	Berndt SI	GIANT	2013	Risk factor	16196	8097	8099	1966557	Anthropometric	European	Males and females	log odds	https://www.ncbi.nlm.nih.gov/pubmed/23563607	NA
Extreme waist-to-hip ratio	Berndt SI	GIANT	2013	Risk factor	10255	4774	5481	1939901	Anthropometric	European	Males and females	log odds	https://www.ncbi.nlm.nih.gov/pubmed/23563607	NA
Fasting glucose	Manning AK	MAGIC	2012	Risk factor	58074	NA	NA	2635762	Glycemic	European	Males and females	mmol/L	https://www.ncbi.nlm.nih.gov/pubmed/22581228	Interaction
Fasting insulin	Manning AK	MAGIC	2012	Risk factor	51750	NA	NA	2634889	Glycemic	European	Males and females	log pmol/L	https://www.ncbi.nlm.nih.gov/pubmed/22581228	Interaction with body mass index
Fasting proinsulin	Dupuis J	MAGIC	2011	Risk factor	10701	NA	NA	2496074	Glycemic	European	Males and females	log pmol/L	https://www.ncbi.nlm.nih.gov/pubmed/20081858	NA
Father’s age at death	Pilling	UK Biobank	2016	Risk factor	75244	NA	NA	9583643	Aging	European	Males and females	SD	https://www.ncbi.nlm.nih.gov/pubmed/27015805	Father’s age at death; Results from interim Biobank release enriched for smokers; could lead to bias through collider issues in MR
Ferritin	Benyamin	GIS	2014	Risk factor	23986	NA	NA	2036124	Other	European	Males and females	SD	https://www.ncbi.nlm.nih.gov/pubmed/25352340	Effect allele frequencies are missing
Former vs current smoker	Furberg	TAG	2010	Risk factor	41969	23554	18415	2456555	Other	European	Males and females	log odds	https://www.ncbi.nlm.nih.gov/pubmed/20418890	NA
G speed factor	Luciano	NA	2011	Risk factor	2430	NA	NA	2402695	Psychiatric / neurological	European	Males and females	SD	https://www.ncbi.nlm.nih.gov/pubmed/21130836	Information processing speed from factor analysis
Gout	Köttgen	GUGC	2013	Disease	69374	2115	67259	2450548	Autoimmune / inflammatory	European	Males and females	log odds	https://www.ncbi.nlm.nih.gov/pubmed/23263486	Effect allele frequencies are missing
Haemoglobin concentration	van der Harst P	HaemGen	2012	Risk factor	71861	NA	NA	2593079	Haemotological	Mixed	Males and females	g/dL	https://www.ncbi.nlm.nih.gov/pubmed/23222517	Effect allele frequencies are missing
HbA1C	Soranzo N	MAGIC	2010	Risk factor	46368	NA	NA	2576680	Glycemic	European	Males and females	%	https://www.ncbi.nlm.nih.gov/pubmed/20858683	Glycated hemoglobin
HDL cholesterol	Willer CJ	GLGC	2013	Risk factor	187167	NA	NA	2447442	Cardiovascular	Mixed	Males and females	SD (mg/dL)	https://www.ncbi.nlm.nih.gov/pubmed/24097068	NA
Heart rate	den Hoed M	HRgene consortium	2013	Risk factor	92355	NA	NA	2516790	Haemotological	Mixed	Males and females	beats per minute	https://www.ncbi.nlm.nih.gov/pubmed/23583979	92% European
Height	Wood AR	GIANT	2014	Risk factor	253288	NA	NA	2550859	Anthropometric	European	Males and females	SD (m)	https://www.ncbi.nlm.nih.gov/pubmed/25282103	NA
Hip circumference	Shungin D	GIANT	2015	Risk factor	224459	NA	NA	2561447	Anthropometric	Mixed	Males and females	SD (cm)	https://www.ncbi.nlm.nih.gov/pubmed/25673412	NA
Hippocampus volume	Hibar	ENIGMA	2015	Risk factor	30717	NA	NA	7276413	Psychiatric / neurological	European	Males and females	mm3	https://www.ncbi.nlm.nih.gov/pubmed/25607358	adjusted for intracranial volume
HOMA-B	Dupuis J	MAGIC	2011	Risk factor	46186	NA	NA	2456946	Glycemic	European	Males and females	log HOMA	https://www.ncbi.nlm.nih.gov/pubmed/20081858	Homeostatic model assessment (HOMA) for beta-cell function
HOMA-IR	Dupuis J	MAGIC	2011	Risk factor	46186	NA	NA	2458074	Glycemic	European	Males and females	log HOMA	https://www.ncbi.nlm.nih.gov/pubmed/20081858	Homeostatic model assessment (HOMA) for insulin resistance (IR)
IgA nephropathy	Feehally J	NA	2010	Disease	5957	977	4980	278077	Kidney	European	Males and females	log odds	https://www.ncbi.nlm.nih.gov/pubmed/20595679	NA
Incremental insulin at 30 minutes	Prokopenko	MAGIC	2014	Risk factor	4447	NA	NA	2427303	Glycemic	European	Males and females	SD	https://www.ncbi.nlm.nih.gov/pubmed/24699409	Insulin secretion; during oral glucose tolerance test
Infant head circumference	Taal HR	EGG	2012	Risk factor	10768	NA	NA	2449807	Anthropometric	European	Males and females	SD (cm)	https://www.ncbi.nlm.nih.gov/pubmed/22504419	NA
Inflammatory bowel disease	Liu	IIBDGC	2015	Disease	34652	12882	21770	12716084	Autoimmune / inflammatory	European	Males and females	log odds	https://www.ncbi.nlm.nih.gov/pubmed/26192919	NA
Inspection time	Luciano	NA	2011	Risk factor	2645	NA	NA	2402666	Psychiatric / neurological	European	Males and females	SD (milliseconds)	https://www.ncbi.nlm.nih.gov/pubmed/21130836	Metric of information processing speed
Insulin at 30 minutes	Prokopenko	MAGIC	2014	Risk factor	4409	NA	NA	2432136	Glycemic	European	Males and females	SD	https://www.ncbi.nlm.nih.gov/pubmed/24699409	Insulin secretion; during oral glucose tolerance test; adjusted for BMI
Insulin disposition index	Prokopenko	MAGIC	2014	Risk factor	5130	NA	NA	2426095	Glycemic	European	Males and females	SD	https://www.ncbi.nlm.nih.gov/pubmed/24699409	Insulin secretion; during oral glucose tolerance test
Insulin sensitivity index	Prokopenko	MAGIC	2014	Risk factor	4769	NA	NA	2418000	Glycemic	European	Males and females	SD	https://www.ncbi.nlm.nih.gov/pubmed/24699409	Insulin secretion
Internalizing problems	Benke	EAGLE	2014	Disease	4596	NA	NA	2821735	Psychiatric / neurological	European	Males and females	NA	https://www.ncbi.nlm.nih.gov/pubmed/24839885	In preschool; effect allele frequencies are missing
Intracranial volume	Hibar	ENIGMA	2015	Risk factor	30717	NA	NA	7484970	Psychiatric / neurological	European	Males and females	mm3	https://www.ncbi.nlm.nih.gov/pubmed/25607358	NA
Iron	Benyamin	GIS	2014	Risk factor	23986	NA	NA	2096457	Other	European	Males and females	SD	https://www.ncbi.nlm.nih.gov/pubmed/25352340	Effect allele frequencies are missing
LDL cholesterol	Willer CJ	GLGC	2013	Risk factor	173082	NA	NA	2437752	Cardiovascular	Mixed	Males and females	SD (mg/dL)	https://www.ncbi.nlm.nih.gov/pubmed/24097068	NA
Leptin	Kilpeläinen	NA	2016	Risk factor	32161	NA	NA	2474010	Other	European	Males and females	log ng/ml	https://www.ncbi.nlm.nih.gov/pubmed/26833098	Adjusted for BMI; effect allele frequencies are missing
Lung adenocarcinoma	Wang Y	ILCCO	2014	Disease	18336	3442	14894	8881354	Cancer	European	Males and females	log odds	https://www.ncbi.nlm.nih.gov/pubmed/24880342	NA
Lung cancer	Wang Y	ILCCO	2014	Disease	27209	11348	15861	8945893	Cancer	European	Males and females	log odds	https://www.ncbi.nlm.nih.gov/pubmed/24880342	NA
Major depressive disorder	Sullivan	PGC	2013	Disease	18759	9240	9519	1235110	Psychiatric / neurological	European	Males and females	log odds	https://www.ncbi.nlm.nih.gov/pubmed/22472876	Full
Mean cell haemoglobin	van der Harst P	HaemGen	2012	Risk factor	64731	NA	NA	2586785	Haemotological	Mixed	Males and females	pg	https://www.ncbi.nlm.nih.gov/pubmed/23222517	Effect allele frequencies are missing
Mean cell haemoglobin concentration	van der Harst P	HaemGen	2012	Risk factor	67852	NA	NA	2588876	Haemotological	Mixed	Males and females	g/dL	https://www.ncbi.nlm.nih.gov/pubmed/23222517	Effect allele frequencies are missing
Mean cell volume	van der Harst P	HaemGen	2012	Risk factor	69335	NA	NA	2591133	Haemotological	Mixed	Males and females	fl	https://www.ncbi.nlm.nih.gov/pubmed/23222517	Effect allele frequencies are missing
Mean platelet volume	Gieger C	HaemGen	2011	Risk factor	66867	NA	NA	2690859	Haemotological	European	Males and females	log fl	https://www.ncbi.nlm.nih.gov/pubmed/22139419	Effect allele frequencies are missing
Melanoma	Amos CI	MDACC	2011	Disease	2830	1804	1026	818978	Cancer	European	Males and females	log odds	https://www.ncbi.nlm.nih.gov/pubmed/21926416	Effect allele frequenices are missing; other alleles are missing
Microalbuminuria	Teumer	CKDGen	2015	Risk factor	54116	NA	NA	2191461	Kidney	European	Males and females	log odds	https://www.ncbi.nlm.nih.gov/pubmed/26631737	NA
Migraine in bipolar disorder	Jacobsen KK	NA	2015	Risk factor	1374	460	924	723225	Psychiatric / neurological	European	Males and females	log odds	https://www.ncbi.nlm.nih.gov/pubmed/25451450	NA
Mother’s age at death	Pilling	UK Biobank	2016	Risk factor	75244	NA	NA	9583643	Aging	European	Males and females	SD	https://www.ncbi.nlm.nih.gov/pubmed/27015805	Mother’s age at death; Results from interim Biobank release enriched for smokers; could lead to bias through collider issues in MR
Multiple sclerosis	Beecham	IMSGC	2013	Disease	38589	14498	24091	156632	Autoimmune / inflammatory	European	Males and females	log odds	https://www.ncbi.nlm.nih.gov/pubmed/24076602	NA
Myocardial infarction	Nikpay	CARDIoGRAMplusC4D	2015	Disease	171875	43676	128199	9289492	Cardiovascular	Mixed	Males and females	log odds	https://www.ncbi.nlm.nih.gov/pubmed/26343387	NA
Neo-agreeableness	de Moor MH	GPC	2012	Risk factor	17375	NA	NA	2305462	Other	European	Males and females	arbitrary score	https://www.ncbi.nlm.nih.gov/pubmed/21173776	Effect allele frequencies are missing
Neo-conscientiousness	de Moor MH	GPC	2012	Risk factor	17375	NA	NA	2305683	Other	European	Males and females	arbitrary score	https://www.ncbi.nlm.nih.gov/pubmed/21173776	Effect allele frequencies are missing
Neo-extraversion	de Moor MH	GPC	2012	Risk factor	17375	NA	NA	2305823	Other	European	Males and females	arbitrary score	https://www.ncbi.nlm.nih.gov/pubmed/21173776	Effect allele frequencies are missing
Neo-neuroticism	de Moor MH	GPC	2012	Risk factor	17375	NA	NA	2305739	Other	European	Males and females	arbitrary score	https://www.ncbi.nlm.nih.gov/pubmed/21173776	Effect allele frequencies are missing
Neo-openness to experience	de Moor MH	GPC	2012	Risk factor	17375	NA	NA	2305641	Other	European	Males and females	arbitrary score	https://www.ncbi.nlm.nih.gov/pubmed/21173776	Effect allele frequencies are missing
Neuroblastoma	Capasso M	NA	2013	Disease	4881	1627	3254	468788	Cancer	European	Males and females	log odds	https://www.ncbi.nlm.nih.gov/pubmed/23222812	Effect allele frequencies are missing
Neuroticism	Okbay	SSGAC	2016	Risk factor	170911	NA	NA	6524433	Other	European	Males and females	SD	https://www.ncbi.nlm.nih.gov/pubmed/27089181	NA
Nucleus accumbens volume	Hibar	ENIGMA	2015	Risk factor	30717	NA	NA	7272653	Psychiatric / neurological	European	Males and females	mm3	https://www.ncbi.nlm.nih.gov/pubmed/25607358	adjusted for intracranial volume
Obesity class 1	Berndt SI	GIANT	2013	Risk factor	98697	32858	65839	2380428	Anthropometric	European	Males and females	log odds	https://www.ncbi.nlm.nih.gov/pubmed/23563607	NA
Obesity class 2	Berndt SI	GIANT	2013	Risk factor	72546	9889	62657	2331456	Anthropometric	European	Males and females	log odds	https://www.ncbi.nlm.nih.gov/pubmed/23563607	NA
Obesity class 3	Berndt SI	GIANT	2013	Risk factor	50364	2896	47468	2250779	Anthropometric	European	Males and females	log odds	https://www.ncbi.nlm.nih.gov/pubmed/23563607	NA
Oligoclonal band status	Goris A	NA	2015	Risk factor	3026	363	2663	485523	Autoimmune / inflammatory	European	Males and females	log odds	https://www.ncbi.nlm.nih.gov/pubmed/25616667	All subjects had multiple sclerosis; effect allele frequeinces are missing
Overweight	Berndt SI	GIANT	2013	Risk factor	158855	93015	65840	2435045	Anthropometric	European	Males and females	log odds	https://www.ncbi.nlm.nih.gov/pubmed/23563607	NA
Packed cell volume	van der Harst P	HaemGen	2012	Risk factor	63511	NA	NA	2591080	Haemotological	Mixed	Males and females	%	https://www.ncbi.nlm.nih.gov/pubmed/23222517	Effect allele frequencies are missing
Paget's disease	Albagha OM	NA	2011	Disease	3440	741	2699	2479235	Other	European	Males and females	log odds	https://www.ncbi.nlm.nih.gov/pubmed/21623375	NA
Pallidum volume	Hibar	ENIGMA	2015	Risk factor	30717	NA	NA	7270265	Psychiatric / neurological	European	Males and females	mm3	https://www.ncbi.nlm.nih.gov/pubmed/25607358	adjusted for intracranial volume
Pancreatic cancer	Amundadottir L	PanScan1	2009	Disease	3835	1896	1939	521863	Cancer	European	Males and females	log odds	https://www.ncbi.nlm.nih.gov/pubmed/19648918	NA
Parents' age at death	Pilling	UK Biobank	2016	Risk factor	75244	NA	NA	9583643	Aging	European	Males and females	SD	https://www.ncbi.nlm.nih.gov/pubmed/27015805	Combined parents age at death (z-scored); Results from interim Biobank release enriched for smokers; could lead to bias through collider issues in MR
Parkinson's disease	Pankratz	NA	2011	Disease	1672	816	856	318553	Psychiatric / neurological	European	Males and females	log odds	https://www.ncbi.nlm.nih.gov/pubmed/21829596	Familial Parkinson's disease; effect allele frequencies are missing
Percent emphysema	Manichaikul A	MESA	2014	Risk factor	7667	NA	NA	2968584	Other	Mixed	Males and females	log (% emphysema + 1)	https://www.ncbi.nlm.nih.gov/pubmed/24383474	NA
PGC cross-disorder traits	Smoller JW	PGC	2013	Disease	61220	33332	27888	1249700	Psychiatric / neurological	European	Males and females	log odds	https://www.ncbi.nlm.nih.gov/pubmed/23453885	PGC (psychiatric genomics consortium)
Plasma cortisol	Bolton JL	CORNET	2014	Risk factor	12597	NA	NA	2660192	Other	European	Males and females	SD	https://www.ncbi.nlm.nih.gov/pubmed/25010111	NA
Platelet count	Gieger C	HaemGen	2011	Risk factor	66867	NA	NA	2703394	Haemotological	European	Males and females	1x10^9/l	https://www.ncbi.nlm.nih.gov/pubmed/22139419	NA
Putamen volume	Hibar	ENIGMA	2015	Risk factor	30717	NA	NA	7282885	Psychiatric / neurological	European	Males and females	mm3	https://www.ncbi.nlm.nih.gov/pubmed/25607358	adjusted for intracranial volume
Red blood cell count	van der Harst P	HaemGen	2012	Risk factor	66214	NA	NA	2589455	Haemotological	Mixed	Males and females	10^12/L	https://www.ncbi.nlm.nih.gov/pubmed/23222517	Effect allele frequencies are missing
Rheumatoid arthritis	Okada Y	NA	2014	Disease	80799	19234	61565	9739304	Autoimmune / inflammatory	Mixed	Males and females	log odds	https://www.ncbi.nlm.nih.gov/pubmed/24390342	Effect allele frequencies are missing; forward strand build 37
Sarcoidosis	Hofmann S	NA	2013	Disease	1870	637	1233	764189	Autoimmune / inflammatory	European	Males and females	log odds	https://www.ncbi.nlm.nih.gov/pubmed/22936702	NA
Schizophrenia	Ripke S	PGC	2014	Disease	82315	35476	46839	9444231	Psychiatric / neurological	Mixed	Males and females	log odds	https://www.ncbi.nlm.nih.gov/pubmed/25056061	Effect allele frequencies are missing
Selenium	Evans	NA	2013	Risk factor	2603	NA	NA	2543617	Other	European	Males and females	SD	https://www.ncbi.nlm.nih.gov/pubmed/23720494	Effect allele frequencies are missing
Serum creatinine (eGFRcrea)	Pattaro	CKDGen	2015	Risk factor	118460	NA	NA	2198288	Kidney	Mixed	Males and females	log ml/min/1.73 m^²	https://www.ncbi.nlm.nih.gov/pubmed/26831199	Subjects with diabetes mellitus excluded
Serum cystatin C (eGFRcys)	Pattaro	CKDGen	2015	Risk factor	33152	NA	NA	2197556	Kidney	Mixed	Males and females	log ml/min/1.73 m^²	https://www.ncbi.nlm.nih.gov/pubmed/26831199	NA
Simple reaction time	Luciano	NA	2011	Risk factor	2378	NA	NA	2415500	Psychiatric / neurological	European	Males and females	SD (milliseconds)	https://www.ncbi.nlm.nih.gov/pubmed/21130836	Metric of information processing speed
Sitting height ratio	Chan	NA	2015	Risk factor	21590	NA	NA	7710729	Anthropometric	European	Males and females	SD	https://www.ncbi.nlm.nih.gov/pubmed/25865494	Ratio of sitting height to total height; effect allele frequencies are missing
Sleep duration	Jones	UK Biobank	2016	Risk factor	128266	NA	NA	16761226	Other	European	Males and females	SD	https://www.ncbi.nlm.nih.gov/pubmed/27494321	Results from interim Biobank release enriched for smokers; could lead to bias through collider issues in MR
Squamous cell lung cancer	Wang Y	ILCCO	2014	Disease	18313	3275	15038	8893750	Cancer	European	Males and females	log odds	https://www.ncbi.nlm.nih.gov/pubmed/24880342	NA
Subjective well being	Okbay	SSGAC	2016	Risk factor	298420	NA	NA	2268675	Psychiatric / neurological	European	Males and females	SD	https://www.ncbi.nlm.nih.gov/pubmed/27089181	NA
Systemic lupus erythematosus	Hom G	NA	2008	Disease	3094	1311	1783	489877	Autoimmune / inflammatory	European	Males and females	log odds	https://www.ncbi.nlm.nih.gov/pubmed/18204098	Effect allele frequencies are missing
Thalamus volume	Hibar	ENIGMA	2015	Risk factor	30717	NA	NA	7288410	Psychiatric / neurological	European	Males and females	mm3	https://www.ncbi.nlm.nih.gov/pubmed/25607358	adjusted for intracranial volume
Top 1 % survival	Pilling	UK Biobank	2016	Risk factor	75244	NA	NA	9583643	Aging	European	Males and females	log odds	https://www.ncbi.nlm.nih.gov/pubmed/27015805	At least one parent in top 1% of parents attained age; Results from interim Biobank release enriched for smokers; could lead to bias through collider issues in MR
Total cholesterol	Willer CJ	GLGC	2013	Risk factor	187365	NA	NA	2446982	Cardiovascular	Mixed	Males and females	SD (mg/dL)	https://www.ncbi.nlm.nih.gov/pubmed/24097068	NA
Transferrin	Benyamin	GIS	2014	Risk factor	23986	NA	NA	2104242	Other	European	Males and females	SD	https://www.ncbi.nlm.nih.gov/pubmed/25352340	Effect allele frequencies are missing
Transferrin Saturation	Benyamin	GIS	2014	Risk factor	23986	NA	NA	2102226	Other	European	Males and females	SD	https://www.ncbi.nlm.nih.gov/pubmed/25352340	Effect allele frequencies are missing
Triglycerides	Willer CJ	GLGC	2013	Risk factor	177861	NA	NA	2439433	Cardiovascular	Mixed	Males and females	SD (mg/dL)	https://www.ncbi.nlm.nih.gov/pubmed/24097068	NA
Type 2 diabetes	Mahajan A	DIAGRAM	2014	Disease	110452	26488	83964	2915012	Cardiovascular	Mixed	Males and females	log odds	https://www.ncbi.nlm.nih.gov/pubmed/24509480	Effect allele frequencies are missing; forward strand
Ulcerative colitis	Liu	IIBDGC	2015	Disease	27432	6968	20464	12255197	Autoimmune / inflammatory	European	Males and females	log odds	https://www.ncbi.nlm.nih.gov/pubmed/26192919	NA
Urate	Huffman JE	GUGC	2015	Risk factor	7189	NA	NA	2664210	Other	European	Females	SD (mg/dL)	https://www.ncbi.nlm.nih.gov/pubmed/25811787	Obese women; effect allele frequencies are missing
Urinary albumin-to-creatinine ratio	Teumer	CKDGen	2015	Risk factor	5825	NA	NA	2191488	Kidney	European	Males and females	log mg/g	https://www.ncbi.nlm.nih.gov/pubmed/26631737	In subjects with diabetes mellitus
Waist circumference	Shungin D	GIANT	2015	Risk factor	224459	NA	NA	2566630	Anthropometric	Mixed	Males and females	SD (cm)	https://www.ncbi.nlm.nih.gov/pubmed/25673412	NA
Waist-to-hip ratio	Shungin D	GIANT	2015	Risk factor	224459	NA	NA	2562516	Anthropometric	Mixed	Males and females	SD	https://www.ncbi.nlm.nih.gov/pubmed/25673412	Effect allele frequecies are missing
Weight	Randall JC	GIANT	2013	Risk factor	60586	NA	NA	2760790	Anthropometric	European	Males	SD (kg)	https://www.ncbi.nlm.nih.gov/pubmed/23754948	NA
Years of schooling	Okbay	SSGAC	2016	Risk factor	293723	NA	NA	8146841	Education	European	Males and females	SD (years)	https://www.ncbi.nlm.nih.gov/pubmed/27225129	NA
Zinc	Evans	NA	2013	Risk factor	2603	NA	NA	2543610	Other	European	Males and females	SD	https://www.ncbi.nlm.nih.gov/pubmed/23720494	Effect allele frequencies are missing

## Sheet: Table S2
Table S2. Mendelian randomization analysis using cis-acting meQTL as instruments
CpG site - brackets reflect the timepoint from ARIES which effect estimates were obtained from (in certain cases this will reflect genetic liability i.e. exposure effect estimates are obtained earlier in the life coruse compared to the outcome), MR method - Mendelian randomization method used to derive effect estimates and p-values, nSNPs - number of SNPs used in the MR analysis, CpG/Trait effect…
CpG site	SNP(s)	Complex trait	MR method	nSNPs	Beta	Standard error	P-value	CpG effect estimates	CpG sample size	Trait effect estimates	Trait sample size	Gene	Region	Naeem filter	Zhou filter
cg05578595 (Childhood)	rs266758	Adiponectin	Wald ratio	1	-0.135709	0.0116906	3.73774e-31	0.383 (0.035)	834	-0.052 (0.004)	29288	ADIPOQ		keep	keep
cg01567051 (Adolescence)	rs2927327	Adiponectin	Wald ratio	1	-0.0903032	0.0138243	6.47979e-11	0.323 (0.031)	837	-0.029 (0.004)	29337	CMIP	Body	discard	keep
cg25459280 (Adolescence)	rs4765541	Adiponectin	Wald ratio	1	0.024636	0.00406007	1.29606e-09	1.132 (0.031)	837	0.028 (0.005)	29342	ZNF664	5'UTR	discard	keep
cg09781307 (Childhood)	rs10767664	Age at menarche	Wald ratio	1	0.0929328	0.0154267	1.7e-09	0.463 (0.046)	834	-0.043 (0.007)	182416	BDNFOS	Body	keep	keep
cg26672202 (Childhood)	rs11237441	Age at menarche	Wald ratio	1	0.0669399	0.0110094	1.2e-09	0.732 (0.049)	834	-0.049 (0.008)	182416	GAB2	Body	keep	keep
cg04363536 (Adolescence)	rs11720657	Age at menarche	Wald ratio	1	0.0455696	0.00751057	1.3e-09	0.988 (0.028)	837	0.045 (0.007)	182416	NICN1	TSS200	discard	discard
cg07190778 (Adolescence)	rs13070842	Age at menarche	Wald ratio	1	-0.108794	0.0177271	8.4e-10	-0.331 (0.043)	837	0.036 (0.006)	182416	LSAMP		keep	keep
cg16694702 (Childhood)	rs1659127	Age at menarche	Wald ratio	1	-0.113052	0.0163712	5e-12	-0.389 (0.042)	834	0.044 (0.006)	182416	MKL2		keep	keep
cg10635145 (Childhood)	rs16917237	Age at menarche	Wald ratio	1	-0.0476893	0.00816508	5.2e-09	-0.881 (0.045)	834	0.042 (0.007)	182416	BDNF	Body	keep	keep
cg07910724 (Childhood)	rs6792102	Age at menarche	Wald ratio	1	-0.0752951	0.0130806	8.6e-09	0.491 (0.044)	834	-0.037 (0.006)	182416	LSAMP		keep	keep
cg14246568 (Pregnancy)	rs7759938	Age at menarche	Wald ratio	1	-0.304646	0.00821906	1e-300	-0.394 (0.042)	764	-0.12 (0.003)	182416	LINC00577		keep	keep
cg04367197 (Pregnancy)	rs7942486	Age at menarche	Wald ratio	1	-0.0899195	0.0135081	2.8e-11	-0.423 (0.044)	764	-0.038 (0.006)	182416	ARNTL	5'UTR	keep	keep
cg24892433 (Childhood)	rs9560114	Age at menarche	Wald ratio	1	0.114883	0.0175627	6.1e-11	0.383 (0.049)	834	-0.044 (0.007)	182416	TEX29		keep	keep
cg15217784 (Childhood)	rs960834	Age at menarche	Wald ratio	1	0.0669892	0.0111979	2.2e-09	-0.537 (0.039)	834	-0.036 (0.006)	182416	FAM83B	5'UTR	keep	keep
cg01489177 (Pregnancy)	rs10412726	Age at menopause	Wald ratio	1	1.06019	0.0683995	3.46892e-54	-0.292 (0.03)	764	0.31 (0.02)	69360	TMEM150B	Body	keep	keep
cg05368731 (Adolescence)	rs1060915	Age at menopause	Wald ratio	1	0.132612	0.0204019	8.032e-11	0.98 (0.028)	837	-0.13 (0.02)	69360	NBR1	5'UTR	keep	keep
cg04845466 (Childhood)	rs1262430	Age at menopause	Wald ratio	1	0.170032	0.021254	1.24419e-15	-0.941 (0.031)	834	-0.16 (0.02)	69360	KRTCAP3	TSS200	keep	keep
cg02382037 (Pregnancy)	rs12824058	Age at menopause	Wald ratio	1	0.27972	0.03996	2.55963e-12	-0.501 (0.042)	764	0.14 (0.02)	69360	PIWIL1	5'UTR	keep	keep
cg24838063 (Birth)	rs12824058	Age at menopause	Wald ratio	1	-0.18947	0.0270672	2.55963e-12	0.739 (0.032)	771	0.14 (0.02)	69360	PIWIL1	TSS200	keep	keep
cg26365668 (Pregnancy)	rs13147423	Age at menopause	Wald ratio	1	-0.460829	0.0542152	1.89591e-17	-0.369 (0.045)	764	0.17 (0.02)	69360	MRPS18C	TSS1500	keep	keep
cg08176694 (Adolescence)	rs146903396	Age at menopause	Wald ratio	1	-0.387374	0.0645624	1.97318e-09	0.941 (0.111)	837	0.12 (0.02)	69360	PITPNM2	5'UTR	keep	keep
cg19758448 (Middle age)	rs1565920	Age at menopause	Wald ratio	1	0.230742	0.0354988	8.032e-11	-0.563 (0.044)	742	0.13 (0.02)	69360	PGAP3	3'UTR	keep	keep
cg16121177 (Childhood)	rs1635517	Age at menopause	Wald ratio	1	-0.322442	0.0429923	6.38178e-14	0.465 (0.03)	834	-0.15 (0.02)	69360	EXO1	5'UTR	discard	keep
cg07883696 (Middle age)	rs17730589	Age at menopause	Wald ratio	1	-0.200568	0.033428	1.97318e-09	0.598 (0.038)	742	0.12 (0.02)	69360	NUSAP1	Body	discard	keep
cg01877814 (Childhood)	rs2351002	Age at menopause	Wald ratio	1	-0.27933	0.0294031	2.0989e-21	0.68 (0.037)	834	-0.19 (0.02)	69360	POLG	TSS1500	keep	keep
cg16557858 (Birth)	rs2517951	Age at menopause	Wald ratio	1	-0.255052	0.0392388	8.032e-11	0.51 (0.043)	771	-0.13 (0.02)	69360	ERBB2	Body	discard	keep
cg10857441 (Birth)	rs274716	Age at menopause	Wald ratio	1	0.114504	0.019084	1.97318e-09	-1.048 (0.029)	771	-0.12 (0.02)	69360	POLS	5'UTR	keep	keep
cg16244664 (Birth)	rs4759655	Age at menopause	Wald ratio	1	-0.264389	0.0406752	8.032e-11	0.492 (0.043)	771	-0.13 (0.02)	69360	PIWIL1	TSS1500	keep	keep
cg02592271 (Adolescence)	rs4803	Age at menopause	Wald ratio	1	0.169653	0.0212067	1.24419e-15	-0.943 (0.033)	837	0.16 (0.02)	69360	KRTCAP3	Body	keep	keep
cg06022373 (Birth)	rs5750643	Age at menopause	Wald ratio	1	-0.44065	0.0550812	1.24419e-15	0.363 (0.03)	771	0.16 (0.02)	69360	GTPBP1	TSS200	keep	keep
cg14440974 (Adolescence)	rs5750673	Age at menopause	Wald ratio	1	0.292987	0.0366233	1.24419e-15	-0.546 (0.042)	837	-0.16 (0.02)	69360	TOMM22		discard	keep
cg21153102 (Pregnancy)	rs60588038	Age at menopause	Wald ratio	1	-0.138424	0.0230707	1.97318e-09	0.867 (0.03)	764	0.12 (0.02)	69360	CHAC1		keep	keep
cg00071137 (Middle age)	rs6519133	Age at menopause	Wald ratio	1	-0.421112	0.0561482	6.38178e-14	0.356 (0.039)	742	-0.15 (0.02)	69360	JOSD1	1stExon	discard	keep
cg03815147 (Pregnancy)	rs732083	Age at menopause	Wald ratio	1	-0.243263	0.0374251	8.032e-11	0.534 (0.039)	764	-0.13 (0.02)	69360	PGAP3	Body	keep	keep
cg04113436 (Childhood)	rs7406411	Age at menopause	Wald ratio	1	0.247242	0.0380373	8.032e-11	0.526 (0.032)	834	-0.13 (0.02)	69360	LINC00854		discard	keep
cg20720918 (Childhood)	rs7560889	Age at menopause	Wald ratio	1	0.34339	0.0490557	2.55963e-12	-0.408 (0.044)	834	-0.14 (0.02)	69360	GORASP2	TSS1500	keep	keep
cg12000995 (Pregnancy)	rs7597145	Age at menopause	Wald ratio	1	0.178094	0.0222618	1.24419e-15	-0.898 (0.037)	764	-0.16 (0.02)	69360	KRTCAP3	TSS200	keep	keep
cg06365016 (Childhood)	rs7979497	Age at menopause	Wald ratio	1	-0.300717	0.0462642	8.032e-11	0.432 (0.041)	834	-0.13 (0.02)	69360	PIWIL1	TSS1500	keep	keep
cg06711259 (Adolescence)	rs9611008	Age at menopause	Wald ratio	1	-0.353357	0.0471143	6.38178e-14	0.425 (0.041)	837	0.15 (0.02)	69360	JOSD1	1stExon	keep	keep
cg01496416 (Adolescence)	rs10419829	Alzheimer's disease	Wald ratio	1	-0.268844	0.0464824	7.30388e-09	0.398 (0.046)	837	-0.107 (0.019)	54162	PVR	Body	keep	keep
cg13119609 (Pregnancy)	rs204905	Alzheimer's disease	Wald ratio	1	-0.103543	0.0181114	1.08433e-08	-0.878 (0.033)	764	0.091 (0.016)	54162	APOC2	1stExon	keep	keep
cg16094954 (Pregnancy)	rs2965169	Alzheimer's disease	Wald ratio	1	-0.432561	0.0344953	4.52806e-36	0.548 (0.035)	764	-0.237 (0.019)	54162	BCL3	TSS1500	keep	keep
cg20090143 (Birth)	rs4803781	Alzheimer's disease	Wald ratio	1	0.230644	0.0363806	2.30148e-10	0.429 (0.033)	771	0.099 (0.016)	54162	APOC2	Body	keep	keep
cg26470501 (Adolescence)	rs56702353	Alzheimer's disease	Wald ratio	1	-0.369185	0.0467635	2.90928e-15	0.406 (0.041)	837	-0.15 (0.019)	54162	BCL3	Body	keep	keep
cg05908241 (Childhood)	rs75045569	Alzheimer's disease	Wald ratio	1	0.175439	0.0263158	2.61678e-11	-0.821 (0.038)	834	-0.144 (0.022)	54162	EPHA1-AS1		keep	keep
cg13696743 (Childhood)	rs61997667	Anorexia nervosa	Wald ratio	1	-0.544802	0.0934565	5.56038e-09	-0.888 (0.055)	834	-0.484 (0.083)	17767	OTX2OS1	Body	keep	keep
cg14636261 (Childhood)	rs7873416	Anorexia nervosa	Wald ratio	1	4.25598	0.0480194	0	-0.475 (0.045)	834	-2.02 (0.023)	17767	ABO	Body	keep	keep
cg19758448 (Middle age)	rs1565920	Asthma	Wald ratio	1	-0.232567	0.0397439	4.86766e-09	-0.563 (0.044)	742	0.131 (0.022)	26475	PGAP3	3'UTR	keep	keep
cg00129232 (Adolescence)	rs1877031	Asthma	Wald ratio	1	0.150477	0.0249187	1.55332e-09	0.812 (0.039)	837	0.122 (0.02)	26475	STARD3	Body	discard	keep
cg16557858 (Birth)	rs2517951	Asthma	Wald ratio	1	0.26647	0.0418516	1.9274e-10	0.51 (0.043)	771	-0.136 (0.021)	26475	ERBB2	Body	discard	keep
cg09639931 (Childhood)	rs2941522	Asthma	Wald ratio	1	0.458496	0.0510916	2.85957e-19	0.379 (0.036)	834	0.174 (0.019)	26475	ZPBP2	TSS200	keep	keep
cg03815147 (Pregnancy)	rs732083	Asthma	Wald ratio	1	0.245188	0.0419007	4.86766e-09	0.534 (0.039)	764	0.131 (0.022)	26475	PGAP3	Body	keep	keep
cg19468946 (Birth)	rs907092	Asthma	Wald ratio	1	0.479871	0.0534735	2.85957e-19	-0.363 (0.039)	771	0.174 (0.019)	26475	IKZF3	Body	discard	keep
cg03493300 (Pregnancy)	rs112913898	Birth weight	Wald ratio	1	0.0308883	0.00529747	5.51724e-09	1.227 (0.068)	764	0.038 (0.007)	153773	CNNM2	Body	discard	keep
cg07746998 (Childhood)	rs1159327	Birth weight	Wald ratio	1	0.100395	0.0115623	3.85713e-18	-0.355 (0.042)	834	-0.036 (0.004)	148977	ESR1	5'UTR	discard	keep
cg05180856 (Birth)	rs12906125	Birth weight	Wald ratio	1	-0.0634297	0.0109458	6.83734e-09	0.356 (0.029)	771	-0.023 (0.004)	151384	FES	5'UTR	discard	keep
cg02212575 (Birth)	rs1545854	Birth weight	Wald ratio	1	0.0479551	0.00814332	3.88801e-09	-0.553 (0.049)	771	-0.027 (0.005)	149530	LINC00880		keep	keep
cg22073802 (Middle age)	rs16909902	Birth weight	Wald ratio	1	-0.0778624	0.00983191	2.38746e-15	-0.631 (0.074)	742	0.049 (0.006)	143399	PTCH1	5'UTR	keep	keep
cg01936370 (Birth)	rs2086667	Birth weight	Wald ratio	1	0.0457292	0.00734934	4.90162e-10	-0.612 (0.054)	771	-0.028 (0.005)	147541	LINC00880		discard	keep
cg18007957 (Adolescence)	rs2206949	Birth weight	Wald ratio	1	-0.0982941	0.0111021	8.46962e-19	0.369 (0.045)	837	-0.036 (0.004)	149530	ESR1	1stExon	keep	keep
cg00638945 (Childhood)	rs28457693	Birth weight	Wald ratio	1	0.060278	0.00788559	2.10464e-14	0.748 (0.063)	834	0.045 (0.006)	143405	PTCH1	5'UTR	keep	keep
cg00601836 (Adolescence)	rs3020340	Birth weight	Wald ratio	1	0.0734172	0.00824912	5.58467e-19	-0.485 (0.046)	837	-0.036 (0.004)	149528	ESR1	Body	discard	keep
cg04106389 (Childhood)	rs35224044	Birth weight	Wald ratio	1	-0.0744804	0.0106813	3.10312e-12	0.346 (0.04)	834	0.026 (0.004)	147147	DLG4	Body	keep	keep
cg11823178 (Pregnancy)	rs515071	Birth weight	Wald ratio	1	0.0377493	0.00598291	2.79895e-10	-0.702 (0.044)	764	0.027 (0.004)	153778	MIR486	TSS1500	discard	keep
cg04063345 (Childhood)	rs7749650	Birth weight	Wald ratio	1	0.087503	0.00966884	1.42968e-19	-0.414 (0.045)	834	-0.036 (0.004)	149535	ESR1	Body	keep	keep
cg24776736 (Pregnancy)	rs922626	Birth weight	Wald ratio	1	-0.0542135	0.00866679	3.96704e-10	0.542 (0.061)	764	-0.029 (0.005)	149530	HMGA2	Body	keep	keep
cg09336589 (Adolescence)	rs929229	Birth weight	Wald ratio	1	0.0445104	0.00723294	7.5626e-10	-0.539 (0.037)	837	0.024 (0.004)	147146	DLG4	Body	keep	keep
cg15298719 (Childhood)	rs112566076, rs222857	Birth weight	Inverse variance weighted	2	-0.0418271	0.00511613	2.94572e-16	NA	834	NA	153774	LEMD2	3'UTR	keep	keep
cg13456470 (Adolescence)	rs28591501, rs56149656	Birth weight	Inverse variance weighted	2	0.0563312	0.00839612	1.95702e-11	NA	837	NA	149528	PTCH1	5'UTR	keep	keep
cg27423445 (Adolescence)	rs34328, rs77216612	Birth weight	Inverse variance weighted	2	-0.0300002	0.00512864	4.92943e-09	NA	837	NA	149528	APOLD1	Body	keep	keep
cg09781307 (Childhood)	rs10767664	Body mass index	Wald ratio	1	-0.091636	0.00886103	4.57497e-25	0.463 (0.046)	834	0.042 (0.004)	274796	BDNFOS	Body	keep	keep
cg20434926 (Adolescence)	rs11672660	Body mass index	Wald ratio	1	0.0917208	0.0102814	4.61877e-19	-0.37 (0.046)	837	0.034 (0.004)	312079	GIPR	Body	keep	keep
cg03560416 (Childhood)	rs12385893	Body mass index	Wald ratio	1	-0.037743	0.00618531	1.04723e-09	-0.792 (0.055)	834	-0.03 (0.005)	236152	MTIF3	TSS1500	discard	keep
cg17644208 (Pregnancy)	rs12713419	Body mass index	Wald ratio	1	-0.064099	0.0109643	5.03069e-09	-0.356 (0.038)	764	-0.023 (0.004)	236046	ADCY3	TSS1500	discard	keep
cg09754948 (Adolescence)	rs12928404	Body mass index	Wald ratio	1	0.0855632	0.0115121	1.06619e-13	0.321 (0.037)	837	0.028 (0.004)	236117	ATXN2L	TSS1500	keep	keep
cg19139589 (Adolescence)	rs13412941	Body mass index	Wald ratio	1	-0.13509	0.021861	6.43102e-10	-0.178 (0.022)	837	-0.024 (0.004)	235973	ADCY3		keep	keep
cg27413008 (Adolescence)	rs151181	Body mass index	Wald ratio	1	-0.0545829	0.0061792	1.01602e-18	-0.486 (0.041)	837	0.027 (0.003)	333466	IL27	TSS1500	keep	keep
cg10635145 (Childhood)	rs16917237	Body mass index	Wald ratio	1	0.046781	0.0042012	8.46166e-29	-0.881 (0.045)	834	0.041 (0.004)	331363	BDNF	Body	keep	keep
cg22814740 (Childhood)	rs17391694	Body mass index	Wald ratio	1	0.0582696	0.0100059	5.76177e-09	0.51 (0.055)	834	0.03 (0.005)	311294	FUBP1	Body	keep	keep
cg16888658 (Adolescence)	rs1968482	Body mass index	Wald ratio	1	-0.0458414	0.00754352	1.2251e-09	-0.517 (0.037)	837	-0.024 (0.004)	235970	ADCY3	TSS200	discard	keep
cg16082401 (Childhood)	rs2238691	Body mass index	Wald ratio	1	0.0629293	0.00705402	4.61877e-19	-0.539 (0.046)	834	0.034 (0.004)	312079	GIPR	Body	keep	keep
cg11023668 (Pregnancy)	rs2384058	Body mass index	Wald ratio	1	-0.0323228	0.00380268	1.89591e-17	-0.947 (0.027)	764	-0.031 (0.004)	236082	ADCY3	Body	keep	keep
cg26915799 (Childhood)	rs2820309	Body mass index	Wald ratio	1	-0.0651542	0.0113438	9.26902e-09	-0.344 (0.04)	834	0.022 (0.004)	236166	IPO9	3'UTR	keep	keep
cg09917562 (Pregnancy)	rs28626095	Body mass index	Wald ratio	1	0.0394018	0.00585176	1.6582e-11	-0.769 (0.045)	764	-0.03 (0.005)	235536	SKOR1		keep	keep
cg09469610 (Childhood)	rs3784707	Body mass index	Wald ratio	1	-0.0565963	0.00757274	7.79801e-14	0.502 (0.052)	834	-0.028 (0.004)	326971	SKOR1		discard	keep
cg05377527 (Birth)	rs3817334	Body mass index	Wald ratio	1	0.057041	0.00668449	1.4219e-17	0.449 (0.041)	771	-0.026 (0.003)	339006	PTPMT1	TSS1500	keep	keep
cg08761264 (Adolescence)	rs62037364	Body mass index	Wald ratio	1	-0.0544458	0.00530316	9.95863e-25	-0.566 (0.037)	837	0.031 (0.003)	339123	SH2B1	TSS200	keep	keep
cg27107076 (Adolescence)	rs6751537	Body mass index	Wald ratio	1	-0.0518505	0.00842571	7.5626e-10	-0.436 (0.041)	837	-0.024 (0.004)	236027	ADCY3	Body	discard	keep
cg03418659 (Adolescence)	rs749767	Body mass index	Wald ratio	1	-0.0286428	0.00440658	8.032e-11	0.681 (0.036)	837	-0.02 (0.003)	338965	MYST1	TSS1500	keep	keep
cg26038461 (Pregnancy)	rs7608976	Body mass index	Wald ratio	1	-0.106778	0.013484	2.39585e-15	-0.274 (0.034)	764	-0.029 (0.004)	235578	ADCY3	Body	keep	keep
cg04681579 (Adolescence)	rs794379	Body mass index	Wald ratio	1	-0.0235766	0.00365437	1.10666e-10	0.848 (0.029)	837	-0.02 (0.003)	323308	TRIM73	5'UTR	keep	discard
cg24579218 (Adolescence)	rs8028313	Body mass index	Wald ratio	1	0.0274816	0.00321691	1.30943e-17	-1.088 (0.033)	837	-0.03 (0.004)	338983	MAP2K5		keep	keep
cg08180572 (Childhood)	rs8045689	Body mass index	Wald ratio	1	-0.0448044	0.00694152	1.08544e-10	-0.475 (0.045)	834	-0.021 (0.003)	334976	SPNS1	TSS1500	discard	keep
cg16758037 (Childhood)	rs8046312	Body mass index	Wald ratio	1	-0.0749054	0.0123581	1.35089e-09	0.397 (0.051)	834	0.03 (0.005)	224022	GPR139		keep	keep
cg13897122 (Childhood)	rs1558627	Celiac disease	Wald ratio	1	0.497839	0.0780288	1.76859e-10	0.426 (0.041)	834	0.212 (0.033)	15283	IL18RAP	5'UTR	keep	keep
cg10861751 (Adolescence)	rs2984920	Celiac disease	Wald ratio	1	0.64749	0.113002	1.00502e-08	-0.355 (0.044)	837	-0.23 (0.04)	15283	RGS1	TSS200	keep	keep
cg11023668 (Pregnancy)	rs2384058	Childhood obesity	Wald ratio	1	-0.172494	0.0277807	5.32803e-10	-0.947 (0.027)	764	-0.163 (0.026)	13848	ADCY3	Body	keep	keep
cg26038461 (Pregnancy)	rs7608976	Childhood obesity	Wald ratio	1	-0.58637	0.0983965	2.53384e-09	-0.274 (0.034)	764	0.161 (0.027)	13848	ADCY3	Body	keep	keep
cg18435832 (Pregnancy)	rs12440038	Chronic kidney disease	Wald ratio	1	0.125865	0.0213971	4.04475e-09	0.795 (0.044)	764	-0.1 (0.017)	116365	GATM	TSS200	discard	keep
cg20381115 (Childhood)	rs1346268	Chronic kidney disease	Wald ratio	1	0.137836	0.0234321	4.04475e-09	0.726 (0.045)	834	-0.1 (0.017)	118137	LOC145663	Body	keep	keep
cg26796135 (Pregnancy)	rs16943246	Chronic kidney disease	Wald ratio	1	0.175039	0.0297567	4.04475e-09	0.571 (0.051)	764	0.1 (0.017)	118134	LOC145663	Body	keep	keep
cg04486885 (Adolescence)	rs3812035	Chronic kidney disease	Wald ratio	1	0.139821	0.0237696	4.04475e-09	0.715 (0.035)	837	0.1 (0.017)	113986	SLC34A1	Body	keep	keep
cg04882995 (Adolescence)	rs1317286	Cigarettes smoked per day	Wald ratio	1	1.47725	0.123505	5.68462e-33	0.686 (0.038)	837	-1.013 (0.085)	68028	CHRNA3	Body	keep	keep
cg04140906 (Childhood)	rs28437878	Cigarettes smoked per day	Wald ratio	1	-1.36125	0.13363	2.27397e-24	0.742 (0.043)	834	1.01 (0.099)	68028	PSMA4	5'UTR	discard	keep
cg21642963 (Birth)	rs72740955	Cigarettes smoked per day	Wald ratio	1	2.85311	0.239792	1.20803e-32	0.365 (0.042)	771	1.041 (0.088)	68028	CHRNA5	1stExon	keep	keep
cg24631222 (Childhood)	rs9788682	Cigarettes smoked per day	Wald ratio	1	-1.4489	0.145596	2.48447e-23	0.694 (0.036)	834	-1.005 (0.101)	68028	CHRNA5	Body	keep	keep
cg17848003 (Middle age)	rs7527973	Copper	Wald ratio	1	0.292079	0.0511551	1.13191e-08	0.606 (0.04)	742	-0.177 (0.031)	2603	LRRC47	Body	discard	keep
cg19994384 (Childhood)	rs10899953	Coronary heart disease	Wald ratio	1	0.193533	0.0277251	2.94282e-12	-0.352 (0.043)	834	0.068 (0.01)	184305	LINC00841		keep	keep
cg00908766 (Birth)	rs11102967	Coronary heart disease	Wald ratio	1	0.0689262	0.0104638	4.48502e-11	-0.994 (0.032)	771	0.068 (0.01)	184305	CELSR2	3'UTR	keep	keep
cg12645284 (Pregnancy)	rs12437868	Coronary heart disease	Wald ratio	1	-0.0780994	0.0131097	2.56323e-09	-0.757 (0.041)	764	-0.059 (0.01)	184305	ADAMTS7	Body	keep	keep
cg06752398 (Middle age)	rs12909179	Coronary heart disease	Wald ratio	1	-0.122825	0.0211414	6.25773e-09	0.571 (0.037)	742	-0.07 (0.012)	184305	ADAMTS7	Body	discard	discard
cg20592345 (Middle age)	rs1320496	Coronary heart disease	Wald ratio	1	-0.2032	0.0305534	2.91786e-11	-0.313 (0.04)	742	0.064 (0.01)	184305	LIPA	5'UTR	discard	keep
cg12555086 (Middle age)	rs1412445	Coronary heart disease	Wald ratio	1	-0.0876632	0.0127795	6.90128e-12	-0.76 (0.033)	742	-0.067 (0.01)	184305	LIPA	Body	keep	keep
cg17127132 (Adolescence)	rs1561198	Coronary heart disease	Wald ratio	1	0.115803	0.0187354	6.37205e-10	0.505 (0.028)	837	-0.058 (0.009)	184305	GGCX	Body	keep	keep
cg24032190 (Childhood)	rs17293632	Coronary heart disease	Wald ratio	1	-0.138039	0.0236989	5.72167e-09	0.505 (0.045)	834	0.07 (0.012)	184305	SMAD3	Body	keep	keep
cg11772224 (Pregnancy)	rs2243548	Coronary heart disease	Wald ratio	1	0.154474	0.024766	4.45084e-10	-0.39 (0.039)	764	0.06 (0.01)	184305	LIPA	TSS200	keep	keep
cg01853986 (Childhood)	rs2315065	Coronary heart disease	Wald ratio	1	0.371745	0.0304554	2.8806e-34	0.773 (0.06)	834	-0.287 (0.024)	184305	MAP3K4		discard	keep
cg10771262 (Adolescence)	rs2327429	Coronary heart disease	Wald ratio	1	0.139856	0.022663	6.78041e-10	-0.452 (0.042)	837	0.063 (0.01)	184305	TCF21	TSS1500	keep	keep
cg15571903 (Adolescence)	rs28455815	Coronary heart disease	Wald ratio	1	0.0896351	0.0118353	3.63197e-14	-0.822 (0.031)	837	0.074 (0.01)	184305	MORF4L1		keep	keep
cg25258033 (Middle age)	rs1044059	Crohn's disease	Wald ratio	1	0.162036	0.0239595	1.3525e-11	-0.968 (0.029)	742	-0.157 (0.023)	20883	RNASET2	Body	keep	keep
cg00674004 (Childhood)	rs10883359	Crohn's disease	Wald ratio	1	-0.310503	0.0505304	8.00256e-10	0.519 (0.044)	834	0.161 (0.026)	20883	NKX2-3		keep	keep
cg26951440 (Birth)	rs10883369	Crohn's disease	Wald ratio	1	-0.259361	0.0411728	2.98918e-10	0.641 (0.044)	771	-0.166 (0.026)	20883	NKX2-3	TSS1500	keep	keep
cg16988166 (Childhood)	rs11010129	Crohn's disease	Wald ratio	1	-0.289817	0.0488917	3.07149e-09	-0.483 (0.041)	834	-0.14 (0.024)	20883	CREM		keep	keep
cg23615741 (Childhood)	rs11190130	Crohn's disease	Wald ratio	1	-0.518957	0.0671309	1.0711e-14	0.359 (0.041)	834	-0.186 (0.024)	20883	NKX2-3		keep	keep
cg03711485 (Birth)	rs11190133	Crohn's disease	Wald ratio	1	-0.300448	0.0485905	6.27911e-10	0.539 (0.044)	771	-0.162 (0.026)	20883	NKX2-3	3'UTR	keep	keep
cg11988910 (Childhood)	rs11190141	Crohn's disease	Wald ratio	1	-0.47229	0.0596173	2.33671e-15	0.408 (0.041)	834	-0.193 (0.024)	20883	NKX2-3		keep	keep
cg06968155 (Birth)	rs11242109	Crohn's disease	Wald ratio	1	0.595866	0.0746073	1.3861e-15	0.306 (0.037)	771	0.182 (0.023)	20883	SLC22A5	TSS1500	keep	keep
cg07395648 (Childhood)	rs11242110	Crohn's disease	Wald ratio	1	-0.522856	0.0873281	2.13404e-09	0.269 (0.032)	834	0.141 (0.024)	20883	C5orf56		keep	keep
cg03738656 (Pregnancy)	rs11400656	Crohn's disease	Wald ratio	1	-0.377615	0.0560493	1.61487e-11	0.316 (0.05)	764	0.156 (0.023)	20883	C21orf33		keep	discard
cg21201401 (Pregnancy)	rs1151623	Crohn's disease	Wald ratio	1	-0.4179	0.0697329	2.0618e-09	0.404 (0.041)	764	-0.169 (0.028)	20883	LIME1	TSS200	discard	keep
cg03340356 (Pregnancy)	rs12044149	Crohn's disease	Wald ratio	1	-0.213343	0.035057	1.16052e-09	0.799 (0.041)	764	-0.17 (0.028)	20883	C1orf141		keep	keep
cg21684588 (Birth)	rs12068633	Crohn's disease	Wald ratio	1	-0.738849	0.0698351	3.69311e-26	0.412 (0.053)	771	0.305 (0.029)	20883	C1orf141		keep	keep
cg16205897 (Pregnancy)	rs12521097	Crohn's disease	Wald ratio	1	-0.286658	0.0409777	2.644e-12	-0.556 (0.037)	764	0.159 (0.023)	20883	P4HA2	TSS1500	discard	keep
cg24631526 (Childhood)	rs1291205	Crohn's disease	Wald ratio	1	-0.469085	0.0759968	6.72494e-10	0.374 (0.047)	834	0.175 (0.028)	20883	LIME1	TSS200	discard	keep
cg09754948 (Adolescence)	rs12928404	Crohn's disease	Wald ratio	1	0.434049	0.074051	4.58731e-09	0.321 (0.037)	837	-0.14 (0.024)	20883	ATXN2L	TSS1500	keep	keep
cg14977069 (Pregnancy)	rs1295810	Crohn's disease	Wald ratio	1	-0.478052	0.0796734	1.97136e-09	0.355 (0.038)	764	-0.17 (0.028)	20883	LIME1	TSS1500	keep	keep
cg27413008 (Adolescence)	rs151181	Crohn's disease	Wald ratio	1	-0.290421	0.0494336	4.22928e-09	-0.486 (0.041)	837	-0.141 (0.024)	20883	IL27	TSS1500	keep	keep
cg13897122 (Childhood)	rs1558627	Crohn's disease	Wald ratio	1	0.354077	0.0617951	1.00521e-08	0.426 (0.041)	834	-0.151 (0.026)	20883	IL18RAP	5'UTR	keep	keep
cg24032190 (Childhood)	rs17293632	Crohn's disease	Wald ratio	1	0.38074	0.0534865	1.09163e-12	0.505 (0.045)	834	0.192 (0.027)	20883	SMAD3	Body	keep	keep
cg02320614 (Adolescence)	rs181195	Crohn's disease	Wald ratio	1	-0.200375	0.0349935	1.02779e-08	-0.689 (0.034)	837	-0.138 (0.024)	20883	NPIPB6		keep	discard
cg20394284 (Pregnancy)	rs1887428	Crohn's disease	Wald ratio	1	0.270039	0.0390361	4.5916e-12	0.623 (0.044)	764	-0.168 (0.024)	20883	JAK2	TSS1500	discard	keep
cg23598886 (Childhood)	rs2014857	Crohn's disease	Wald ratio	1	-0.224265	0.0318627	1.94381e-12	-0.979 (0.047)	834	-0.22 (0.031)	20883	PTPN2		keep	keep
cg08195491 (Pregnancy)	rs2066844	Crohn's disease	Wald ratio	1	-0.778705	0.0552315	3.85545e-45	-0.806 (0.084)	764	0.627 (0.045)	20883	NOD2	Body	discard	keep
cg09501687 (Childhood)	rs2161363	Crohn's disease	Wald ratio	1	0.390093	0.048254	6.25966e-16	0.788 (0.061)	834	0.307 (0.038)	20883	C5orf62	Body	keep	keep
cg06313718 (Pregnancy)	rs2172252	Crohn's disease	Wald ratio	1	-0.34411	0.0477701	5.86985e-13	-0.505 (0.047)	764	-0.174 (0.024)	20883	APEH	Body	keep	keep
cg04660111 (Adolescence)	rs2452170	Crohn's disease	Wald ratio	1	0.286977	0.0500845	1.00516e-08	-0.473 (0.037)	837	0.136 (0.024)	20883	FUT2	1stExon	keep	keep
cg10178827 (Adolescence)	rs27292	Crohn's disease	Wald ratio	1	-0.302847	0.0519954	5.72835e-09	0.439 (0.036)	837	0.133 (0.023)	20883	LNPEP	Body	keep	keep
cg05235248 (Childhood)	rs36123879	Crohn's disease	Wald ratio	1	-0.225737	0.0388021	5.96855e-09	-0.621 (0.036)	834	-0.14 (0.024)	20883	CREM		discard	keep
cg17328665 (Childhood)	rs3753503	Crohn's disease	Wald ratio	1	-0.360881	0.0610299	3.35565e-09	-0.472 (0.052)	834	0.17 (0.029)	20883	PER3	Body	keep	keep
cg21305068 (Pregnancy)	rs3804031	Crohn's disease	Wald ratio	1	-0.387588	0.0568767	9.45704e-12	-0.408 (0.043)	764	0.158 (0.023)	20883	ICOSLG		keep	discard
cg01612133 (Birth)	rs405553	Crohn's disease	Wald ratio	1	-0.187002	0.0274898	1.02742e-11	0.829 (0.036)	771	-0.155 (0.023)	20883	RNASET2		discard	keep
cg17991206 (Pregnancy)	rs444210	Crohn's disease	Wald ratio	1	0.296018	0.0414855	9.64751e-13	-0.552 (0.026)	764	-0.163 (0.023)	20883	RNASET2	Body	keep	keep
cg15903032 (Adolescence)	rs4590800	Crohn's disease	Wald ratio	1	-0.50406	0.0778746	9.62588e-11	0.356 (0.044)	837	-0.179 (0.028)	20883	NKX2-3		keep	keep
cg26844104 (Adolescence)	rs4820091	Crohn's disease	Wald ratio	1	0.338797	0.0556433	1.13811e-09	0.507 (0.057)	837	-0.172 (0.028)	20883	UBE2L3	TSS1500	keep	keep
cg01656853 (Adolescence)	rs516246	Crohn's disease	Wald ratio	1	0.252802	0.0442825	1.1374e-08	-0.535 (0.039)	837	0.135 (0.024)	20883	FUT2	TSS200	keep	keep
cg04078896 (Childhood)	rs6011040	Crohn's disease	Wald ratio	1	-0.396504	0.0621164	1.73382e-10	0.407 (0.047)	834	-0.161 (0.025)	20883	ARFRP1	Body	keep	keep
cg14396214 (Childhood)	rs6011058	Crohn's disease	Wald ratio	1	-0.55122	0.0853208	1.04317e-10	0.298 (0.037)	834	0.164 (0.025)	20883	LIME1	5'UTR	keep	keep
cg20642413 (Adolescence)	rs6062498	Crohn's disease	Wald ratio	1	-0.317452	0.0505243	3.31793e-10	0.525 (0.041)	837	-0.167 (0.027)	20883	ARFRP1	Body	keep	keep
cg09254322 (Childhood)	rs61872688	Crohn's disease	Wald ratio	1	-0.522361	0.06783	1.3497e-14	0.355 (0.041)	834	-0.186 (0.024)	20883	NKX2-3		keep	keep
cg08761264 (Adolescence)	rs62037364	Crohn's disease	Wald ratio	1	-0.245538	0.0426021	8.23801e-09	-0.566 (0.037)	837	0.139 (0.024)	20883	SH2B1	TSS200	keep	keep
cg13741927 (Pregnancy)	rs6560632	Crohn's disease	Wald ratio	1	0.217322	0.0326118	2.66636e-11	0.702 (0.037)	764	-0.153 (0.023)	20883	INPP5E	Body	keep	keep
cg23192749 (Childhood)	rs6879508	Crohn's disease	Wald ratio	1	-0.545975	0.0763819	8.80731e-13	0.398 (0.051)	834	-0.217 (0.03)	20883	PTGER4		keep	keep
cg12258811 (Childhood)	rs707466	Crohn's disease	Wald ratio	1	0.426977	0.0712866	2.10391e-09	0.403 (0.049)	834	0.172 (0.029)	20883	PER3	TSS200	keep	keep
cg14204433 (Childhood)	rs707473	Crohn's disease	Wald ratio	1	0.397507	0.0667252	2.56324e-09	0.456 (0.05)	834	0.181 (0.03)	20883	PER3	5'UTR	discard	keep
cg22778788 (Birth)	rs7078219	Crohn's disease	Wald ratio	1	-0.493616	0.064164	1.43678e-14	0.376 (0.04)	771	-0.185 (0.024)	20883	NKX2-3	Body	keep	keep
cg03609639 (Childhood)	rs7080361	Crohn's disease	Wald ratio	1	-0.334083	0.0475803	2.19583e-12	0.492 (0.037)	834	0.164 (0.023)	20883	NKX2-3	TSS1500	discard	keep
cg14748795 (Pregnancy)	rs7095491	Crohn's disease	Wald ratio	1	0.297375	0.0336616	1.00789e-18	0.68 (0.037)	764	0.202 (0.023)	20883	NKX2-3		keep	keep
cg01992765 (Adolescence)	rs762422	Crohn's disease	Wald ratio	1	-0.37072	0.0510949	4.00134e-13	-0.452 (0.04)	837	-0.168 (0.023)	20883	ICOSLG		keep	discard
cg19468946 (Birth)	rs907092	Crohn's disease	Wald ratio	1	-0.359714	0.0628966	1.07062e-08	-0.363 (0.039)	771	0.13 (0.023)	20883	IKZF3	Body	discard	keep
cg04092800 (Childhood)	rs9283753	Crohn's disease	Wald ratio	1	0.844235	0.0792212	1.6228e-26	-0.298 (0.036)	834	0.251 (0.024)	20883	PTGER4	Body	discard	keep
cg24749385 (Middle age)	rs960757	Crohn's disease	Wald ratio	1	0.316066	0.0532875	3.00469e-09	-0.465 (0.041)	742	-0.147 (0.025)	20883	IRF1		keep	keep
cg26683025 (Middle age)	rs10791824	Eczema	Wald ratio	1	-0.409723	0.048956	5.80022e-17	0.357 (0.044)	742	0.146 (0.017)	40530	OVOL1	Body	keep	keep
cg20991723 (Adolescence)	rs11205014	Eczema	Wald ratio	1	0.258274	0.0322648	1.19625e-15	0.541 (0.038)	837	-0.14 (0.017)	40529	CRCT1		keep	keep
cg13897122 (Childhood)	rs1558627	Eczema	Wald ratio	1	0.277631	0.0468523	3.11038e-09	0.426 (0.041)	834	-0.118 (0.02)	40531	IL18RAP	5'UTR	keep	keep
cg04293602 (Childhood)	rs479844	Eczema	Wald ratio	1	-0.247412	0.029326	3.26747e-17	0.581 (0.037)	834	0.144 (0.017)	40531	OVOL1	TSS1500	discard	keep
cg09873164 (Birth)	rs569032	Eczema	Wald ratio	1	0.358232	0.0445209	8.52796e-16	0.394 (0.042)	771	-0.141 (0.018)	40530	CRCT1	Body	discard	keep
cg11583211 (Adolescence)	rs61814534	Eczema	Wald ratio	1	0.356882	0.0430505	1.13389e-16	0.998 (0.097)	837	0.356 (0.043)	36934	LCE1D	5'UTR	keep	keep
cg11797159 (Childhood)	rs6596086	Eczema	Wald ratio	1	0.284998	0.0379424	5.85296e-14	0.532 (0.042)	834	0.152 (0.02)	40530	IL13		keep	keep
cg16097655 (Childhood)	rs72797378	Eczema	Wald ratio	1	0.224215	0.0332462	1.5399e-11	0.642 (0.045)	834	0.144 (0.021)	40530	IL13		keep	keep
cg17825130 (Adolescence)	rs11725587	Extreme height	Wald ratio	1	0.445434	0.077951	1.10166e-08	0.359 (0.034)	837	0.16 (0.028)	15522.4	RASGEF1B		keep	keep
cg24279017 (Pregnancy)	rs12228191	Extreme height	Wald ratio	1	-0.316268	0.0513936	7.5626e-10	-0.506 (0.035)	764	0.16 (0.026)	15567.9	ETV6	Body	keep	keep
cg22598563 (Pregnancy)	rs12521097	Extreme height	Wald ratio	1	-0.341006	0.0554135	7.5626e-10	-0.469 (0.038)	764	0.16 (0.026)	15626.4	P4HA2	TSS1500	keep	keep
cg14500070 (Pregnancy)	rs13099193	Extreme height	Wald ratio	1	-0.65703	0.0709593	2.05855e-20	-0.381 (0.037)	764	0.25 (0.027)	15588.6	ZBTB38	5'UTR	keep	keep
cg09244707 (Pregnancy)	rs2527684	Extreme height	Wald ratio	1	0.504732	0.0820189	7.5626e-10	-0.317 (0.039)	764	0.16 (0.026)	15434.8	AMZ1		keep	keep
cg09527886 (Pregnancy)	rs2533878	Extreme height	Wald ratio	1	-0.58873	0.0784973	6.38178e-14	0.357 (0.04)	764	0.21 (0.028)	15034	GNA12	Body	keep	keep
cg26850469 (Pregnancy)	rs2564921	Extreme height	Wald ratio	1	0.527241	0.0878735	1.97318e-09	0.285 (0.031)	764	0.15 (0.025)	15825.2	SFMBT1	5'UTR	keep	keep
cg02046881 (Pregnancy)	rs2644275	Extreme height	Wald ratio	1	0.408685	0.0664112	7.5626e-10	-0.392 (0.043)	764	0.16 (0.026)	15622	GNA12	Body	discard	keep
cg00640147 (Birth)	rs3020608	Extreme height	Wald ratio	1	-0.37909	0.0598563	2.3992e-10	-0.501 (0.042)	771	0.19 (0.03)	14770.9	GH2	Body	keep	keep
cg22842932 (Birth)	rs3020619	Extreme height	Wald ratio	1	-0.540687	0.0838064	1.10666e-10	-0.37 (0.044)	771	0.2 (0.031)	14374	GH2	TSS1500	discard	discard
cg14947478 (Childhood)	rs62210593	Extreme height	Wald ratio	1	-0.542417	0.0564114	6.88515e-22	-0.461 (0.037)	834	0.25 (0.026)	15461	GDF5	1stExon	keep	keep
cg13787933 (Childhood)	rs6807935	Extreme height	Wald ratio	1	-0.800512	0.0864553	2.05855e-20	-0.312 (0.04)	834	0.25 (0.027)	15588.6	ZBTB38	5'UTR	keep	keep
cg17951878 (Childhood)	rs6915280	Extreme height	Wald ratio	1	-0.409165	0.070922	7.96342e-09	0.367 (0.033)	834	0.15 (0.026)	15526.6	BMP6		discard	keep
cg20099806 (Childhood)	rs7223966	Extreme height	Wald ratio	1	-0.485175	0.0781671	5.40411e-10	-0.371 (0.046)	834	0.18 (0.029)	14682	CCDC47	5'UTR	keep	keep
cg14246568 (Pregnancy)	rs7759938	Extreme height	Wald ratio	1	-0.456969	0.071084	1.28809e-10	-0.394 (0.042)	764	0.18 (0.028)	15060.6	LINC00577		keep	keep
cg18446336 (Childhood)	rs798495	Extreme height	Wald ratio	1	0.452117	0.0575421	3.92995e-15	-0.487 (0.042)	834	0.22 (0.028)	15114.5	GNA12	Body	keep	keep
cg21143896 (Pregnancy)	rs798498	Extreme height	Wald ratio	1	0.373959	0.0475948	3.92995e-15	-0.588 (0.042)	764	0.22 (0.028)	15184.8	GNA12	Body	keep	keep
cg19346786 (Birth)	rs798536	Extreme height	Wald ratio	1	0.260978	0.0329059	2.17328e-15	-0.881 (0.04)	771	0.23 (0.029)	14807	AMZ1		keep	keep
cg17866778 (Adolescence)	rs811041	Extreme height	Wald ratio	1	0.367985	0.0588776	4.10453e-10	-0.544 (0.045)	837	0.2 (0.032)	14599	HIST1H2APS3		discard	keep
cg14807793 (Childhood)	rs9357174	Extreme height	Wald ratio	1	-0.524705	0.0896371	4.80875e-09	-0.457 (0.045)	834	0.24 (0.041)	11452.6	KRT18P9		discard	keep
cg00827893 (Childhood)	rs9595879	Extreme height	Wald ratio	1	-0.370188	0.0641658	7.96342e-09	-0.405 (0.038)	834	0.15 (0.026)	15845.3	PDS5B	5'UTR	keep	keep
cg13411656 (Childhood)	rs9853018	Extreme height	Wald ratio	1	-0.689316	0.061546	4.07734e-29	-0.406 (0.039)	834	0.28 (0.025)	16046	ZBTB38	5'UTR	keep	keep
cg15247329 (Pregnancy)	rs798533, rs798546	Extreme height	Inverse variance weighted	2	0.306797	0.0358807	1.22583e-17	NA	764	NA	14112	AMZ1		keep	keep
cg02728101 (Childhood)	rs3758936	Fasting proinsulin	Wald ratio	1	-0.0875503	0.0131326	2.61678e-11	-0.571 (0.037)	834	0.05 (0.008)	10701	PDE2A	TSS1500	keep	keep
cg05377527 (Birth)	rs3817334	Fasting proinsulin	Wald ratio	1	0.102496	0.01582	9.24101e-11	0.449 (0.041)	771	0.046 (0.007)	10701	PTPMT1	TSS1500	keep	keep
cg03575969 (Childhood)	rs481206	Fasting proinsulin	Wald ratio	1	0.190395	0.0210287	1.37757e-19	-0.352 (0.041)	834	0.067 (0.007)	10701	STARD10	Body	keep	keep
cg04827223 (Pregnancy)	rs57614870	Fasting proinsulin	Wald ratio	1	-0.0914761	0.00862786	2.904e-26	-0.962 (0.034)	764	-0.088 (0.008)	10701	ARAP1	Body	keep	keep
cg01589860 (Middle age)	rs745995	Fasting proinsulin	Wald ratio	1	0.193086	0.0239801	8.14865e-16	-0.321 (0.038)	742	-0.062 (0.008)	10701	ARAP1	Body	keep	keep
cg22088368 (Birth)	rs2899280	Haemoglobin concentration	Wald ratio	1	0.0517601	0.00850239	1.1453e-09	0.67 (0.035)	771	0.035 (0.006)	60790	C22orf33	TSS1500	discard	keep
cg18617091 (Adolescence)	rs35771797	Haemoglobin concentration	Wald ratio	1	-0.074197	0.00929121	1.39711e-15	0.753 (0.038)	837	0.056 (0.007)	54983	TMPRSS6	Body	keep	keep
cg03264133 (Childhood)	rs645279	Haemoglobin concentration	Wald ratio	1	-0.0318671	0.00556553	1.02944e-08	1.114 (0.03)	834	-0.036 (0.006)	56662	SLC17A3		keep	keep
cg06988897 (Childhood)	rs6500493	Haemoglobin concentration	Wald ratio	1	0.142965	0.0230472	5.53528e-10	0.853 (0.03)	834	-0.04 (0.006)	42032	FAM38A	Body	keep	keep
cg14636261 (Childhood)	rs7873416	Haemoglobin concentration	Wald ratio	1	-0.0777497	0.0122208	1.99054e-10	-0.475 (0.045)	834	-0.037 (0.006)	60899	ABO	Body	keep	keep
cg12020464 (Adolescence)	rs8176751	Haemoglobin concentration	Wald ratio	1	-0.0580622	0.00701374	1.24893e-16	-1.383 (0.07)	837	-0.08 (0.01)	60898	ABO	Body	keep	keep
cg19979738 (Childhood)	rs9619658	Haemoglobin concentration	Wald ratio	1	-0.127054	0.0168675	4.97903e-14	-0.457 (0.037)	834	0.058 (0.008)	44178	TMPRSS6	Body	discard	keep
cg07338205 (Birth)	rs12475700	HbA1C	Wald ratio	1	0.0521181	0.00898588	6.63149e-09	-0.39 (0.041)	771	0.02 (0.004)	46368	G6PC2	5'UTR	keep	keep
cg00960700 (Middle age)	rs202079771	HbA1C	Wald ratio	1	0.0522412	0.00827349	2.71412e-10	0.677 (0.061)	742	-0.022 (0.004)	46368	TBCD	TSS1500	keep	keep
cg19893067 (Childhood)	rs590313	HbA1C	Wald ratio	1	-0.0320256	0.00560448	1.10166e-08	0.625 (0.036)	834	-0.02 (0.004)	46368	TBCD	Body	keep	keep
cg00806009 (Childhood)	rs622789	HbA1C	Wald ratio	1	-0.0485118	0.00820248	3.33319e-09	0.427 (0.036)	834	-0.021 (0.004)	46368	TBCD	Body	keep	keep
cg10935494 (Adolescence)	rs660007	HbA1C	Wald ratio	1	-0.0244292	0.00417383	4.82955e-09	0.815 (0.031)	837	0.02 (0.003)	46368	TBCD	Body	keep	keep
cg22325292 (Pregnancy)	rs7217361	HbA1C	Wald ratio	1	0.020073	0.00319343	3.2635e-10	-1.096 (0.031)	764	-0.022 (0.004)	46368	FN3K	Body	keep	keep
cg12963111 (Adolescence)	rs7218129	HbA1C	Wald ratio	1	0.0420947	0.00499429	3.49911e-17	-0.701 (0.039)	837	-0.03 (0.004)	46368	TBCD	Body	keep	keep
cg22108175 (Middle age)	rs1031045	HDL cholesterol	Wald ratio	1	-0.168718	0.0127319	4.41358e-40	1.186 (0.141)	742	0.2 (0.015)	171436	LPL	5'UTR	keep	keep
cg08706575 (Adolescence)	rs10502249	HDL cholesterol	Wald ratio	1	0.0363636	0.00627514	6.83734e-09	0.622 (0.041)	837	0.023 (0.004)	187022	UBASH3B	TSS1500	discard	keep
cg13986417 (Childhood)	rs11067211	HDL cholesterol	Wald ratio	1	-0.051336	0.00799495	1.35335e-10	-0.475 (0.03)	834	0.024 (0.004)	187105	MVK	5'UTR	keep	keep
cg11367159 (Middle age)	rs11067376	HDL cholesterol	Wald ratio	1	0.0416088	0.00614476	1.27517e-11	0.57 (0.04)	742	0.024 (0.004)	187093	MVK		keep	keep
cg20135002 (Middle age)	rs11605348	HDL cholesterol	Wald ratio	1	0.093011	0.00945875	8.08959e-23	-0.381 (0.035)	742	0.035 (0.004)	181547	MTCH2		keep	keep
cg02780210 (Pregnancy)	rs12450559	HDL cholesterol	Wald ratio	1	0.0778302	0.00879074	8.46962e-19	-0.466 (0.053)	764	0.036 (0.004)	171271	CDK12		keep	keep
cg04232615 (Pregnancy)	rs12720926	HDL cholesterol	Wald ratio	1	0.578728	0.0151515	0	0.337 (0.039)	764	0.195 (0.005)	92820	CETP	Body	keep	keep
cg25818991 (Pregnancy)	rs12948394	HDL cholesterol	Wald ratio	1	0.0621327	0.0100756	6.97446e-10	-0.476 (0.038)	764	0.03 (0.005)	92820	PGS1	Body	discard	keep
cg00510320 (Adolescence)	rs13334205	HDL cholesterol	Wald ratio	1	-0.0421708	0.0044484	2.54283e-21	-1.124 (0.049)	837	0.047 (0.005)	185553	RLTPR	Body	keep	keep
cg01799856 (Childhood)	rs141956266	HDL cholesterol	Wald ratio	1	0.0410758	0.00698173	4.02085e-09	1.072 (0.111)	834	0.035 (0.006)	92820	STARD3	5'UTR	discard	keep
cg24159575 (Pregnancy)	rs1472662	HDL cholesterol	Wald ratio	1	-0.0938955	0.0155199	1.44846e-09	0.387 (0.046)	764	0.036 (0.006)	94311	MACF1	Body	keep	keep
cg08721338 (Adolescence)	rs16957210	HDL cholesterol	Wald ratio	1	0.0786943	0.0134072	4.36939e-09	0.686 (0.072)	837	0.054 (0.009)	92817	ELMO3	Body	keep	keep
cg16213375 (Middle age)	rs174544	HDL cholesterol	Wald ratio	1	0.111938	0.01002	5.62685e-29	-0.349 (0.038)	742	0.039 (0.004)	187087	FADS1	TSS200	keep	keep
cg07689907 (Adolescence)	rs174548	HDL cholesterol	Wald ratio	1	0.062606	0.00627757	2.00146e-23	-0.589 (0.039)	837	0.037 (0.004)	179943	FADS1	Body	keep	keep
cg09015232 (Childhood)	rs17577	HDL cholesterol	Wald ratio	1	-0.0472056	0.00678242	3.40273e-12	0.737 (0.052)	834	0.035 (0.005)	171242	SLC12A5	TSS1500	keep	keep
cg00001510 (Adolescence)	rs1761463	HDL cholesterol	Wald ratio	1	-0.0842747	0.0126525	2.725e-11	-0.443 (0.038)	837	0.037 (0.006)	92820	LILRA6	TSS1500	discard	discard
cg00129232 (Adolescence)	rs1877031	HDL cholesterol	Wald ratio	1	-0.0413691	0.00443241	1.02593e-20	0.812 (0.039)	837	0.034 (0.004)	185471	STARD3	Body	discard	keep
cg18007957 (Adolescence)	rs2206949	HDL cholesterol	Wald ratio	1	0.0574059	0.010019	1.00591e-08	0.369 (0.045)	837	0.021 (0.004)	187089	ESR1	1stExon	keep	keep
cg07191594 (Childhood)	rs2236416	HDL cholesterol	Wald ratio	1	0.0742585	0.0103919	8.94515e-13	-0.462 (0.053)	834	0.034 (0.005)	185535	SLC12A5	TSS200	keep	keep
cg04061622 (Adolescence)	rs255050	HDL cholesterol	Wald ratio	1	-0.0872175	0.0123588	1.69961e-12	-0.283 (0.036)	837	0.025 (0.004)	185582	DPEP3		discard	keep
cg08958168 (Childhood)	rs255052	HDL cholesterol	Wald ratio	1	-0.137735	0.00951995	1.92764e-47	-0.494 (0.048)	834	0.068 (0.005)	185089	SLC12A4	Body	keep	keep
cg14725641 (Middle age)	rs28456	HDL cholesterol	Wald ratio	1	0.0892908	0.0143554	4.97155e-10	-0.348 (0.043)	742	0.031 (0.005)	92741	MIR1908	TSS200	keep	keep
cg03737424 (Childhood)	rs35162827	HDL cholesterol	Wald ratio	1	-0.0944044	0.0118435	1.57377e-15	0.583 (0.059)	834	0.055 (0.007)	185610	FAM65A		keep	keep
cg15460135 (Middle age)	rs367070	HDL cholesterol	Wald ratio	1	-0.0588303	0.00663843	7.8543e-19	-0.874 (0.045)	742	0.051 (0.006)	90419	LILRA3	TSS1500	keep	discard
cg27539214 (Adolescence)	rs3785100	HDL cholesterol	Wald ratio	1	-0.0705934	0.0044287	3.34354e-57	-1.129 (0.051)	837	0.08 (0.005)	184917	SLC12A4	Body	keep	keep
cg15001016 (Adolescence)	rs3843467	HDL cholesterol	Wald ratio	1	0.0229437	0.00372294	7.1474e-10	-1.155 (0.034)	837	0.027 (0.004)	187086	HMGN1P17		keep	keep
cg15282973 (Childhood)	rs4379922	HDL cholesterol	Wald ratio	1	0.0646089	0.00941669	6.8327e-12	0.382 (0.036)	834	0.025 (0.004)	186203	SCARB1	Body	keep	keep
cg25459280 (Adolescence)	rs4765541	HDL cholesterol	Wald ratio	1	0.0279152	0.00441696	2.61563e-10	1.132 (0.031)	837	0.032 (0.005)	91319	ZNF664	5'UTR	discard	keep
cg05784532 (Pregnancy)	rs4846838	HDL cholesterol	Wald ratio	1	0.0632676	0.0087118	3.80577e-13	-0.7 (0.045)	764	0.044 (0.006)	92732.5	GALNT2	Body	keep	keep
cg19379178 (Pregnancy)	rs61779330	HDL cholesterol	Wald ratio	1	-0.0687861	0.0118453	6.35955e-09	0.481 (0.041)	764	0.033 (0.006)	91319	LOC728448	Body	discard	keep
cg15445000 (Adolescence)	rs7212868	HDL cholesterol	Wald ratio	1	0.0446898	0.00525762	1.89591e-17	-0.761 (0.04)	837	0.034 (0.004)	167980	MED1	TSS1500	keep	keep
cg24470119 (Birth)	rs7255436	HDL cholesterol	Wald ratio	1	0.067234	0.0112766	2.48767e-09	-0.47 (0.041)	771	0.032 (0.005)	92820	ANGPTL4	Body	keep	keep
cg24803730 (Middle age)	rs7351103	HDL cholesterol	Wald ratio	1	-0.101897	0.0110159	2.24493e-20	-0.327 (0.038)	742	0.033 (0.004)	185450	ANGPTL4	1stExon	keep	keep
cg08203715 (Adolescence)	rs73632723	HDL cholesterol	Wald ratio	1	0.0687349	0.0109577	3.54778e-10	-0.703 (0.085)	837	0.048 (0.008)	183858	ST3GAL4	1stExon	discard	keep
cg23377395 (Birth)	rs74458891	HDL cholesterol	Wald ratio	1	-0.0486586	0.00786309	6.08415e-10	-1.081 (0.076)	771	0.053 (0.009)	92759.6	CHST1		keep	keep
cg10544611 (Birth)	rs76646352	HDL cholesterol	Wald ratio	1	-0.0793408	0.00753028	5.88082e-26	-0.916 (0.06)	771	0.073 (0.007)	92616.6	SLC12A4	Body	keep	keep
cg07729025 (Pregnancy)	rs80072323	HDL cholesterol	Wald ratio	1	0.097935	0.0064154	1.2958e-52	-0.998 (0.05)	764	0.098 (0.006)	182062	NUP93		keep	keep
cg00490349 (Birth)	rs80164982	HDL cholesterol	Wald ratio	1	-0.0710359	0.0124421	1.1344e-08	-0.691 (0.082)	771	0.049 (0.009)	86150.2	CHST1		keep	keep
cg03615565 (Middle age)	rs8046907	HDL cholesterol	Wald ratio	1	0.0530579	0.00586923	1.56672e-19	0.852 (0.055)	742	0.045 (0.005)	185494	FAM65A	Body	keep	keep
cg00724111 (Pregnancy)	rs901750	HDL cholesterol	Wald ratio	1	-0.0452187	0.00667161	1.22038e-11	0.54 (0.038)	764	0.024 (0.004)	173390	PACSIN3	TSS1500	keep	keep
cg19468946 (Birth)	rs907092	HDL cholesterol	Wald ratio	1	-0.070069	0.00965517	3.95352e-13	-0.363 (0.039)	771	0.025 (0.004)	171070	IKZF3	Body	discard	keep
cg08310837 (Adolescence)	rs9924509	HDL cholesterol	Wald ratio	1	0.097331	0.0129455	5.54004e-14	0.626 (0.063)	837	0.061 (0.008)	92704.4	FAM65A	Body	keep	keep
cg01291088 (Middle age)	rs9934328	HDL cholesterol	Wald ratio	1	-0.0499705	0.00602481	1.09394e-16	-0.847 (0.056)	742	0.042 (0.005)	178901	RLTPR	Body	keep	keep
cg10426581 (Childhood)	rs12705091	Heart rate	Wald ratio	1	0.448292	0.0582927	1.4671e-14	1.158 (0.036)	834	0.519 (0.068)	91237.9	SRRT	TSS1500	keep	keep
cg08202287 (Pregnancy)	rs13002735	Heart rate	Wald ratio	1	0.478403	0.0838306	1.15134e-08	-0.704 (0.042)	764	0.337 (0.059)	87440	B3GNT7	TSS1500	discard	keep
cg14020762 (Childhood)	rs13306969	Heart rate	Wald ratio	1	1.03191	0.144668	9.82542e-13	0.458 (0.047)	834	-0.472 (0.066)	90823	TRIP6	Body	keep	keep
cg07689907 (Adolescence)	rs174548	Heart rate	Wald ratio	1	-0.57584	0.0936546	7.81941e-10	-0.589 (0.039)	837	-0.339 (0.055)	89289	FADS1	Body	keep	keep
cg27526649 (Childhood)	rs2745967	Heart rate	Wald ratio	1	-0.519704	0.0712845	3.08655e-13	0.744 (0.034)	834	0.386 (0.053)	93084.5	CD34		keep	keep
cg13298199 (Birth)	rs2745969	Heart rate	Wald ratio	1	-0.944886	0.125642	5.45897e-14	0.428 (0.043)	771	0.405 (0.054)	93138.2	CD34		keep	keep
cg07166546 (Adolescence)	rs10162508	Height	Wald ratio	1	0.0197341	0.00328901	1.97318e-09	-0.912 (0.029)	837	-0.018 (0.003)	251387	PSMA6		keep	keep
cg06855485 (Pregnancy)	rs1027852	Height	Wald ratio	1	-0.0506933	0.00827101	8.84152e-10	0.375 (0.031)	764	-0.019 (0.003)	253145	GAB1	Body	keep	keep
cg20265043 (Adolescence)	rs10280508	Height	Wald ratio	1	0.0661626	0.00913674	4.44144e-13	0.317 (0.04)	837	0.021 (0.003)	252912	IGF2BP3	TSS200	keep	keep
cg05949660 (Childhood)	rs1046943	Height	Wald ratio	1	-0.0688326	0.00825991	7.85975e-17	0.363 (0.039)	834	0.025 (0.003)	252951	MICAL1	TSS1500	keep	keep
cg11453585 (Childhood)	rs1056857	Height	Wald ratio	1	-0.0341054	0.00497371	7.02514e-12	0.704 (0.031)	834	-0.024 (0.004)	196900	SUFU	TSS200	keep	keep
cg11045746 (Adolescence)	rs1057192	Height	Wald ratio	1	-0.035613	0.00593549	1.97318e-09	0.59 (0.04)	837	0.021 (0.004)	252383	FAM26F	Body	keep	keep
cg05855489 (Adolescence)	rs10786706	Height	Wald ratio	1	0.0342801	0.00473392	4.44144e-13	0.613 (0.029)	837	0.021 (0.003)	253201	C10orf26	TSS200	keep	keep
cg19730379 (Adolescence)	rs10786707	Height	Wald ratio	1	-0.0654626	0.00922427	1.27702e-12	0.336 (0.028)	837	-0.022 (0.003)	253037	C10orf26	Body	keep	keep
cg21442419 (Adolescence)	rs10797416	Height	Wald ratio	1	-0.0314589	0.00393236	1.24419e-15	-0.763 (0.037)	837	-0.024 (0.003)	253136	SKI	Body	discard	keep
cg09253762 (Pregnancy)	rs10877013	Height	Wald ratio	1	0.0506802	0.00826887	8.84152e-10	-0.375 (0.042)	764	-0.019 (0.003)	253076	FAM119B	TSS1500	keep	keep
cg23105471 (Childhood)	rs10877028	Height	Wald ratio	1	-0.0523789	0.00785683	2.61678e-11	0.458 (0.04)	834	0.024 (0.004)	195371	CTDSP2	TSS1500	keep	keep
cg26340147 (Middle age)	rs10916166	Height	Wald ratio	1	0.0622476	0.006393	2.09978e-22	-0.594 (0.056)	742	0.037 (0.004)	253218	ZNF678		keep	keep
cg18151635 (Childhood)	rs11107114	Height	Wald ratio	1	-0.0572519	0.00458015	7.46513e-36	-0.786 (0.038)	834	-0.045 (0.004)	251832	SOCS2		keep	keep
cg17706411 (Pregnancy)	rs11153171	Height	Wald ratio	1	0.0799508	0.0098401	4.47362e-16	-0.325 (0.04)	764	-0.026 (0.003)	239484	MICAL1		keep	keep
cg17826107 (Birth)	rs11164605	Height	Wald ratio	1	0.0381801	0.00572701	2.61678e-11	-0.629 (0.052)	771	-0.024 (0.004)	253081	EVI5	3'UTR	keep	keep
cg19679112 (Pregnancy)	rs112076008	Height	Wald ratio	1	0.0558555	0.0074474	6.38178e-14	0.537 (0.053)	764	-0.03 (0.004)	253211	LRRC37B		discard	keep
cg07395648 (Childhood)	rs11242110	Height	Wald ratio	1	-0.0966184	0.0111483	4.44955e-18	0.269 (0.032)	834	0.026 (0.003)	251045	C5orf56		keep	keep
cg03770646 (Adolescence)	rs112587309	Height	Wald ratio	1	-0.0409079	0.0060702	1.59337e-11	0.758 (0.066)	837	0.031 (0.005)	234379	BST2		keep	keep
cg24204282 (Childhood)	rs1132349	Height	Wald ratio	1	0.0745325	0.0126132	3.44001e-09	-0.523 (0.068)	834	0.039 (0.007)	241017	GYLTL1B	Body	keep	keep
cg19193384 (Adolescence)	rs113676348	Height	Wald ratio	1	-0.0398919	0.00514734	9.18925e-15	-0.777 (0.058)	837	-0.031 (0.004)	253186	UTP6		discard	keep
cg01776926 (Childhood)	rs11614867	Height	Wald ratio	1	0.0458333	0.00791667	7.06073e-09	-0.48 (0.034)	834	0.022 (0.004)	253245	MED13L	Body	keep	keep
cg14911520 (Childhood)	rs11630583	Height	Wald ratio	1	-0.0604595	0.00749698	7.35265e-16	0.414 (0.038)	834	0.025 (0.003)	241416	ADAMTS17	Body	keep	keep
cg27144592 (Childhood)	rs11648796	Height	Wald ratio	1	0.0419954	0.00483584	3.81382e-18	0.786 (0.042)	834	-0.033 (0.004)	230779	NARFL	Body	keep	keep
cg06386533 (Pregnancy)	rs11676737	Height	Wald ratio	1	0.0518234	0.0059501	3.04741e-18	0.521 (0.04)	764	-0.027 (0.003)	252899	SOCS5	TSS1500	keep	keep
cg17250863 (Birth)	rs11698977	Height	Wald ratio	1	-0.0608295	0.00552995	3.82132e-28	-0.543 (0.042)	771	-0.033 (0.003)	253130	GGT7	Body	keep	keep
cg04865290 (Adolescence)	rs11707829	Height	Wald ratio	1	-0.0243346	0.00334601	3.52301e-13	-1.315 (0.053)	837	0.032 (0.004)	253248	TMEM110	Body	keep	keep
cg27127091 (Adolescence)	rs11711773	Height	Wald ratio	1	-0.03083	0.00395257	6.19072e-15	-1.265 (0.052)	837	0.039 (0.005)	244967	SFMBT1	5'UTR	discard	keep
cg17825130 (Adolescence)	rs11725587	Height	Wald ratio	1	0.114143	0.00890869	1.39564e-37	0.359 (0.034)	837	-0.041 (0.003)	253016	RASGEF1B		keep	keep
cg12776902 (Pregnancy)	rs11730153	Height	Wald ratio	1	0.047638	0.00734418	8.78612e-11	0.504 (0.048)	764	0.024 (0.004)	244897	SMARCA5	Body	keep	keep
cg06713675 (Pregnancy)	rs11731570	Height	Wald ratio	1	-0.0205607	0.0028972	1.27702e-12	-1.07 (0.029)	764	-0.022 (0.003)	253183	EXOSC9	TSS1500	discard	keep
cg04892187 (Childhood)	rs11787365	Height	Wald ratio	1	-0.0306649	0.00516462	2.89401e-09	0.62 (0.033)	834	-0.019 (0.003)	250933	PLEC1	Body	keep	keep
cg26860257 (Pregnancy)	rs11878620	Height	Wald ratio	1	-0.0452117	0.00719277	3.2635e-10	0.973 (0.078)	764	-0.044 (0.007)	185103	ERF	Body	keep	keep
cg17801930 (Birth)	rs11958072	Height	Wald ratio	1	-0.0405915	0.00652363	4.90162e-10	0.69 (0.052)	771	-0.028 (0.005)	252197	MAP3K1		keep	keep
cg12009872 (Childhood)	rs12050772	Height	Wald ratio	1	-0.0416157	0.00709914	4.57135e-09	-0.409 (0.041)	834	-0.017 (0.003)	252914	CYP19A1	Body	keep	keep
cg07243736 (Pregnancy)	rs12051245	Height	Wald ratio	1	0.073317	0.00844257	3.81382e-18	0.45 (0.048)	764	-0.033 (0.004)	230779	NARFL	Body	discard	keep
cg03844060 (Adolescence)	rs12069762	Height	Wald ratio	1	0.0384307	0.00568775	1.41115e-11	0.651 (0.05)	837	-0.025 (0.004)	253108	FAM110D		keep	keep
cg11825603 (Middle age)	rs1208930	Height	Wald ratio	1	-0.0431832	0.00678593	1.97032e-10	0.486 (0.035)	742	0.021 (0.003)	252222	LUZP1	5'UTR	keep	keep
cg12222949 (Childhood)	rs12133608	Height	Wald ratio	1	0.068654	0.00668473	9.59355e-25	0.554 (0.048)	834	0.038 (0.004)	251287	GLT25D2	Body	keep	keep
cg04461802 (Adolescence)	rs12190271	Height	Wald ratio	1	-0.041708	0.00367428	7.30253e-30	1.007 (0.043)	837	-0.042 (0.004)	252149	GPR126	5'UTR	keep	keep
cg24279017 (Pregnancy)	rs12228191	Height	Wald ratio	1	-0.0593003	0.00612769	3.76089e-22	-0.506 (0.035)	764	0.03 (0.003)	252055	ETV6	Body	keep	keep
cg08644498 (Childhood)	rs12411269	Height	Wald ratio	1	0.0553291	0.00873617	2.3992e-10	-0.343 (0.034)	834	-0.019 (0.003)	252950	MAST2		keep	keep
cg09119776 (Birth)	rs12414407	Height	Wald ratio	1	0.0543601	0.00702152	9.79147e-15	-0.442 (0.045)	771	-0.024 (0.003)	252973	SUFU	Body	keep	keep
cg04545963 (Childhood)	rs12435366	Height	Wald ratio	1	0.035314	0.00537387	4.98348e-11	-0.651 (0.035)	834	-0.023 (0.004)	250169	NFKBIA	Body	discard	keep
cg02098786 (Pregnancy)	rs12436194	Height	Wald ratio	1	0.039269	0.00528621	1.09777e-13	0.662 (0.042)	764	0.026 (0.004)	245793	ADCY4	Body	discard	keep
cg22598563 (Pregnancy)	rs12521097	Height	Wald ratio	1	-0.0724638	0.00639386	8.97239e-30	-0.469 (0.038)	764	0.034 (0.003)	252951	P4HA2	TSS1500	keep	keep
cg11478024 (Birth)	rs12525532	Height	Wald ratio	1	-0.0451516	0.00666523	1.25102e-11	-0.465 (0.03)	771	0.021 (0.003)	250400	ANKS1A	Body	keep	keep
cg13951450 (Childhood)	rs12552045	Height	Wald ratio	1	0.152942	0.0137255	7.75895e-29	-0.395 (0.048)	834	0.039 (0.004)	252342	ZNF367	Body	discard	keep
cg01680844 (Adolescence)	rs12597563	Height	Wald ratio	1	0.0613269	0.00743356	1.58395e-16	0.538 (0.049)	837	0.033 (0.004)	230570	HAGHL	TSS1500	keep	keep
cg11503396 (Pregnancy)	rs12624309	Height	Wald ratio	1	0.0866551	0.00823224	6.53421e-26	0.462 (0.055)	764	0.04 (0.004)	253196	POMC		keep	keep
cg18487916 (Birth)	rs12635140	Height	Wald ratio	1	-0.0212101	0.00323733	5.68765e-11	0.896 (0.031)	771	0.019 (0.003)	253200	NEK4	Body	discard	keep
cg25313468 (Pregnancy)	rs12645070	Height	Wald ratio	1	-0.0465839	0.00574534	5.1414e-16	-0.644 (0.051)	764	-0.03 (0.004)	252211	REST	TSS1500	discard	keep
cg17644208 (Pregnancy)	rs12713419	Height	Wald ratio	1	0.0843407	0.00871521	3.76089e-22	-0.356 (0.038)	764	-0.03 (0.003)	253058	ADCY3	TSS1500	discard	keep
cg15605315 (Childhood)	rs12729715	Height	Wald ratio	1	-0.0359636	0.00613497	4.57135e-09	0.473 (0.036)	834	-0.017 (0.003)	253098	TESK2	TSS1500	discard	keep
cg03959625 (Childhood)	rs12906474	Height	Wald ratio	1	0.0648624	0.0073809	1.5241e-18	0.447 (0.04)	834	0.029 (0.003)	250806	LOC388152	Body	keep	discard
cg12863693 (Adolescence)	rs12914433	Height	Wald ratio	1	0.0168142	0.00292035	8.53305e-09	1.13 (0.035)	837	0.019 (0.003)	253110	NMB	Body	keep	keep
cg26284483 (Pregnancy)	rs12941700	Height	Wald ratio	1	0.0363769	0.00533527	9.21999e-12	0.825 (0.054)	764	0.03 (0.004)	251890	C17orf79	Body	keep	keep
cg07839313 (Childhood)	rs12972417	Height	Wald ratio	1	0.0464511	0.00761799	1.07699e-09	-0.538 (0.051)	834	-0.025 (0.004)	246950	BST2	Body	discard	keep
cg10669058 (Pregnancy)	rs12973258	Height	Wald ratio	1	-0.0560631	0.00809801	4.41938e-12	0.482 (0.054)	764	-0.027 (0.004)	240675	CILP2	TSS1500	discard	keep
cg08202287 (Pregnancy)	rs13002735	Height	Wald ratio	1	0.0326797	0.00483092	1.3358e-11	-0.704 (0.042)	764	0.023 (0.003)	251344	B3GNT7	TSS1500	discard	keep
cg00310463 (Birth)	rs13076825	Height	Wald ratio	1	0.057971	0.00816864	1.27702e-12	-0.38 (0.045)	771	-0.022 (0.003)	252964	KY	TSS1500	keep	keep
cg14500070 (Pregnancy)	rs13099193	Height	Wald ratio	1	-0.178712	0.00814717	1.19164e-106	-0.381 (0.037)	764	0.068 (0.003)	252841	ZBTB38	5'UTR	keep	keep
cg22639895 (Adolescence)	rs1317349	Height	Wald ratio	1	0.0481983	0.00757402	1.97032e-10	-0.436 (0.045)	837	-0.021 (0.003)	240547	KCNJ12	TSS200	discard	keep
cg19026977 (Childhood)	rs13183901	Height	Wald ratio	1	0.066682	0.00689814	4.17764e-22	-0.435 (0.043)	834	-0.029 (0.003)	253150	BOD1		keep	keep
cg23089261 (Childhood)	rs1322238	Height	Wald ratio	1	0.0862069	0.00809822	1.83666e-26	-0.383 (0.036)	834	0.033 (0.003)	252941	BMP6		discard	keep
cg14580443 (Adolescence)	rs13284600	Height	Wald ratio	1	-0.0627451	0.00836601	6.38178e-14	0.383 (0.037)	837	0.024 (0.003)	253068	FGD3	TSS1500	discard	keep
cg19139589 (Adolescence)	rs13412941	Height	Wald ratio	1	0.184978	0.0173767	1.83666e-26	-0.178 (0.022)	837	-0.033 (0.003)	252971	ADCY3		keep	keep
cg13835894 (Childhood)	rs13419763	Height	Wald ratio	1	0.0585447	0.00836353	2.55963e-12	-0.359 (0.033)	834	0.021 (0.003)	253051	PNKD	Body	discard	keep
cg09993699 (Middle age)	rs139759654	Height	Wald ratio	1	-0.0466867	0.00692771	1.59337e-11	0.664 (0.057)	742	0.031 (0.005)	234379	BST2	TSS1500	keep	keep
cg16899442 (Childhood)	rs1406814	Height	Wald ratio	1	0.0671868	0.00801907	5.36619e-17	0.461 (0.045)	834	-0.031 (0.004)	238272	CCDC78	5'UTR	keep	keep
cg08166214 (Adolescence)	rs143179475	Height	Wald ratio	1	0.0531533	0.00915418	6.38107e-09	-2.029 (0.177)	837	0.018 (0.003)	249909	LMF1		keep	keep
cg12639453 (Pregnancy)	rs1467217	Height	Wald ratio	1	0.0316156	0.00474233	2.61678e-11	0.633 (0.037)	764	-0.02 (0.003)	252888	PRKCZ	TSS1500	keep	keep
cg08176694 (Adolescence)	rs146903396	Height	Wald ratio	1	0.106528	0.0112984	4.15712e-21	0.941 (0.111)	837	-0.033 (0.004)	253077	PITPNM2	5'UTR	keep	keep
cg04731861 (Birth)	rs1514132	Height	Wald ratio	1	-0.0209546	0.00337602	5.40411e-10	0.859 (0.024)	771	-0.018 (0.003)	253218	ARPC2	Body	keep	keep
cg23510089 (Pregnancy)	rs1518485	Height	Wald ratio	1	-0.0407178	0.0045242	2.25718e-19	-0.663 (0.043)	764	-0.027 (0.003)	250952	ADAMTS3		keep	keep
cg10754659 (Adolescence)	rs1524058	Height	Wald ratio	1	0.0763359	0.012053	2.3992e-10	-0.249 (0.032)	837	-0.019 (0.003)	253077	STARD3NL		keep	keep
cg04800585 (Adolescence)	rs1540276	Height	Wald ratio	1	-0.0506791	0.00628421	7.35265e-16	-0.493 (0.039)	837	0.025 (0.003)	253122	HIST1H2BB	1stExon	keep	keep
cg16694702 (Childhood)	rs1659127	Height	Wald ratio	1	-0.0770812	0.00847893	9.82144e-20	-0.389 (0.042)	834	0.03 (0.003)	250689	MKL2		keep	keep
cg06273075 (Pregnancy)	rs1659129	Height	Wald ratio	1	0.0774585	0.0109146	1.27702e-12	-0.284 (0.042)	764	0.022 (0.003)	250293	MIR193B	TSS200	keep	keep
cg03322057 (Pregnancy)	rs16844126	Height	Wald ratio	1	-0.0632111	0.00553097	3.0102e-30	-0.633 (0.05)	764	-0.04 (0.004)	253166	DNM3	Body	keep	keep
cg22073802 (Middle age)	rs16909902	Height	Wald ratio	1	-0.0507453	0.00792896	1.55377e-10	-0.631 (0.074)	742	-0.032 (0.005)	252346	PTCH1	5'UTR	keep	keep
cg01755541 (Pregnancy)	rs16957358	Height	Wald ratio	1	0.0290148	0.0048583	2.34043e-09	-1.482 (0.095)	764	0.043 (0.007)	253096	ZDHHC1	3'UTR	keep	keep
cg19869037 (Pregnancy)	rs17255966	Height	Wald ratio	1	-0.0260238	0.00424599	8.84152e-10	-0.73 (0.038)	764	0.019 (0.003)	252988	DSE	Body	keep	keep
cg19294311 (Childhood)	rs17271403	Height	Wald ratio	1	0.0443506	0.0063358	2.55963e-12	-0.474 (0.043)	834	-0.021 (0.003)	252594	C2CD4A	TSS1500	keep	keep
cg01687878 (Pregnancy)	rs1727305	Height	Wald ratio	1	0.0350942	0.0059106	2.89401e-09	0.541 (0.036)	764	-0.019 (0.003)	253029	PITPNM2		keep	keep
cg13480549 (Middle age)	rs17372341	Height	Wald ratio	1	0.0597345	0.00730088	2.79593e-16	0.452 (0.045)	742	0.027 (0.003)	252055	PRKCZ	5'UTR	keep	keep
cg22814740 (Childhood)	rs17391694	Height	Wald ratio	1	0.0843634	0.0103983	4.93008e-16	0.51 (0.055)	834	0.043 (0.005)	227998	FUBP1	Body	keep	keep
cg12487162 (Childhood)	rs17409101	Height	Wald ratio	1	-0.0419056	0.00705779	2.89401e-09	-0.453 (0.038)	834	0.019 (0.003)	253071	TEAD1	Body	keep	keep
cg14424631 (Adolescence)	rs17523527	Height	Wald ratio	1	-0.0471045	0.00803547	4.57135e-09	-0.361 (0.042)	837	-0.017 (0.003)	252840	CYP19A1	Body	keep	keep
cg11812906 (Childhood)	rs175512	Height	Wald ratio	1	-0.0482406	0.00822928	4.57135e-09	0.352 (0.044)	834	-0.017 (0.003)	253039	NEK9	TSS200	discard	discard
cg07883696 (Middle age)	rs17730589	Height	Wald ratio	1	-0.0350994	0.00568277	6.55504e-10	0.598 (0.038)	742	0.021 (0.003)	252976	NUSAP1	Body	discard	keep
cg13523818 (Childhood)	rs17751061	Height	Wald ratio	1	0.0409716	0.00614574	2.61678e-11	0.683 (0.05)	834	0.028 (0.004)	242953	HAPLN4	Body	discard	keep
cg23161317 (Adolescence)	rs17767294	Height	Wald ratio	1	-0.0648354	0.00904283	7.51012e-13	0.586 (0.073)	837	0.038 (0.005)	250219	ZNF389	TSS200	keep	keep
cg21171858 (Adolescence)	rs17771891	Height	Wald ratio	1	-0.0535305	0.00917665	5.43309e-09	0.392 (0.048)	837	-0.021 (0.004)	253131	C5orf56	Body	keep	keep
cg22532475 (Childhood)	rs17783771	Height	Wald ratio	1	0.0343077	0.00439138	5.60646e-15	-0.729 (0.034)	834	-0.025 (0.003)	246759	TRIM8	Body	discard	keep
cg17319007 (Pregnancy)	rs17806016	Height	Wald ratio	1	-0.066073	0.00890549	1.17692e-13	0.348 (0.039)	764	0.023 (0.003)	251211	FBLN5	TSS1500	keep	keep
cg21745287 (Adolescence)	rs1790121	Height	Wald ratio	1	0.0245161	0.00412903	2.89401e-09	0.775 (0.038)	837	-0.019 (0.003)	253190	OGFOD2	3'UTR	discard	keep
cg22712983 (Pregnancy)	rs1870125	Height	Wald ratio	1	0.055325	0.00829876	2.61678e-11	-0.362 (0.034)	764	-0.02 (0.003)	251074	PNKD	TSS1500	discard	keep
cg22484793 (Childhood)	rs187084	Height	Wald ratio	1	-0.0518135	0.00863558	1.97318e-09	0.347 (0.035)	834	0.018 (0.003)	252037	TLR9	TSS1500	keep	keep
cg06178073 (Childhood)	rs187479334	Height	Wald ratio	1	-0.0545579	0.00779399	2.55963e-12	-1.496 (0.182)	834	-0.042 (0.006)	246136	ZNF204P	TSS1500	discard	keep
cg18819791 (Pregnancy)	rs1957409	Height	Wald ratio	1	-0.0293053	0.00499914	4.57135e-09	0.58 (0.032)	764	-0.017 (0.003)	253030	DAAM1	Body	keep	keep
cg16888658 (Adolescence)	rs1968482	Height	Wald ratio	1	0.0638298	0.00599613	1.83666e-26	-0.517 (0.037)	837	0.033 (0.003)	253003	ADCY3	TSS200	discard	keep
cg01745370 (Adolescence)	rs1976832	Height	Wald ratio	1	0.019407	0.0032345	1.97318e-09	0.928 (0.033)	837	-0.018 (0.003)	253135	GCC2	TSS1500	keep	keep
cg06017559 (Childhood)	rs1978480	Height	Wald ratio	1	0.02491	0.00429006	6.38107e-09	0.723 (0.037)	834	0.018 (0.003)	249909	LMF1		discard	keep
cg26520678 (Pregnancy)	rs199755	Height	Wald ratio	1	-0.0380228	0.00491128	9.79147e-15	-0.631 (0.042)	764	-0.024 (0.003)	253094	TRIM38		discard	discard
cg08380311 (Adolescence)	rs2074978	Height	Wald ratio	1	0.0390941	0.00431383	1.27494e-19	0.742 (0.039)	837	-0.029 (0.003)	245466	NFIC	Body	keep	discard
cg26906217 (Birth)	rs214904	Height	Wald ratio	1	0.0302019	0.00460976	5.68765e-11	0.629 (0.044)	771	0.019 (0.003)	253239	NUCB2		keep	keep
cg05586607 (Adolescence)	rs217252	Height	Wald ratio	1	-0.0409836	0.00662043	5.99827e-10	-0.634 (0.053)	837	0.026 (0.004)	250319	MRPL23		discard	keep
cg07148914 (Birth)	rs2236271	Height	Wald ratio	1	0.0582307	0.00671892	4.44955e-18	-0.447 (0.037)	771	-0.026 (0.003)	253057	GGT7	TSS200	keep	keep
cg00730441 (Childhood)	rs2240736	Height	Wald ratio	1	-0.0747283	0.00769928	2.84603e-22	-0.442 (0.046)	834	-0.033 (0.003)	243843	TBX2	Body	keep	keep
cg00139496 (Middle age)	rs2251219	Height	Wald ratio	1	-0.0622135	0.00982318	2.3992e-10	0.305 (0.032)	742	0.019 (0.003)	252835	GLT8D1	Body	discard	keep
cg20530843 (Childhood)	rs2270894	Height	Wald ratio	1	0.0607248	0.00959843	2.50735e-10	-0.511 (0.042)	834	0.031 (0.005)	209742	CRELD1	Body	keep	keep
cg13958389 (Childhood)	rs2276749	Height	Wald ratio	1	-0.0585652	0.00836645	2.55963e-12	0.956 (0.095)	834	-0.056 (0.008)	250603	VGLL4	Body	keep	keep
cg16363586 (Childhood)	rs2278233	Height	Wald ratio	1	-0.054007	0.00801394	1.59337e-11	0.574 (0.055)	834	0.031 (0.005)	234379	BST2	1stExon	keep	keep
cg08218799 (Pregnancy)	rs2295300	Height	Wald ratio	1	0.0472384	0.00635901	1.09777e-13	0.55 (0.037)	764	0.026 (0.004)	245793	ADCY4	TSS1500	keep	keep
cg08999081 (Childhood)	rs2295444	Height	Wald ratio	1	0.0539471	0.00521489	4.41711e-25	0.556 (0.03)	834	0.03 (0.003)	252136	PIGU	Body	keep	keep
cg00334056 (Adolescence)	rs2296746	Height	Wald ratio	1	-0.0266256	0.00420404	2.3992e-10	-0.714 (0.035)	837	0.019 (0.003)	251820	LEMD2	Body	keep	keep
cg01877814 (Childhood)	rs2351002	Height	Wald ratio	1	-0.027933	0.00441047	2.3992e-10	0.68 (0.037)	834	-0.019 (0.003)	249875	POLG	TSS1500	keep	keep
cg11023668 (Pregnancy)	rs2384058	Height	Wald ratio	1	0.0338016	0.00306327	2.60546e-28	-0.947 (0.027)	764	0.032 (0.003)	253146	ADCY3	Body	keep	keep
cg27353143 (Pregnancy)	rs241946	Height	Wald ratio	1	0.0439331	0.00690377	1.97032e-10	0.478 (0.046)	764	0.021 (0.003)	253222	ZNF573		discard	keep
cg16321524 (Childhood)	rs2424999	Height	Wald ratio	1	0.0590842	0.00738552	1.24419e-15	-0.406 (0.038)	834	0.024 (0.003)	253187	HMGB3L1	TSS1500	discard	keep
cg03168614 (Childhood)	rs2425138	Height	Wald ratio	1	-0.0784428	0.00711795	3.04674e-28	-0.688 (0.064)	834	0.054 (0.005)	197834	RBM12	TSS1500	keep	keep
cg09244707 (Pregnancy)	rs2527684	Height	Wald ratio	1	0.119874	0.00946372	9.04781e-37	-0.317 (0.039)	764	-0.038 (0.003)	253169	AMZ1		keep	keep
cg09527886 (Pregnancy)	rs2533878	Height	Wald ratio	1	-0.151388	0.00897112	6.8725e-64	0.357 (0.04)	764	-0.054 (0.003)	253091	GNA12	Body	keep	keep
cg26850469 (Pregnancy)	rs2564921	Height	Wald ratio	1	0.101933	0.0101933	1.52397e-23	0.285 (0.031)	764	0.029 (0.003)	252207	SFMBT1	5'UTR	keep	keep
cg00664609 (Adolescence)	rs258281	Height	Wald ratio	1	-0.0820826	0.0105535	7.38096e-15	0.426 (0.044)	837	-0.035 (0.005)	212683	RAB26	TSS1500	discard	keep
cg20954977 (Pregnancy)	rs2595508	Height	Wald ratio	1	0.0251708	0.00407527	6.55504e-10	-0.834 (0.044)	764	-0.021 (0.003)	253130	B3GNT7	TSS1500	discard	keep
cg02050917 (Pregnancy)	rs263533	Height	Wald ratio	1	-0.0761085	0.0102581	1.17692e-13	-0.302 (0.035)	764	0.023 (0.003)	249746	SKI	Body	discard	keep
cg02611770 (Pregnancy)	rs2635513	Height	Wald ratio	1	-0.0699298	0.00654182	1.13793e-26	-0.268 (0.045)	764	-0.031 (0.003)	253063	SMAD7		keep	keep
cg02046881 (Pregnancy)	rs2644275	Height	Wald ratio	1	0.091954	0.00740741	2.19979e-35	-0.392 (0.043)	764	-0.036 (0.003)	252903	GNA12	Body	discard	keep
cg27453606 (Middle age)	rs2715553	Height	Wald ratio	1	-0.0651769	0.00962135	1.25102e-11	0.322 (0.038)	742	0.021 (0.003)	251366	RARA	TSS1500	keep	keep
cg23139584 (Childhood)	rs2719257	Height	Wald ratio	1	-0.0316775	0.00518359	9.89398e-10	0.695 (0.041)	834	0.022 (0.004)	253175	SNORD54	TSS1500	discard	keep
cg14825094 (Adolescence)	rs2727280	Height	Wald ratio	1	0.152514	0.0131904	6.38232e-31	-0.243 (0.031)	837	0.037 (0.003)	252849	STRADA	5'UTR	keep	keep
cg16675558 (Childhood)	rs2735972	Height	Wald ratio	1	0.0623651	0.0103142	1.48016e-09	0.417 (0.047)	834	0.026 (0.004)	250225	H19	TSS1500	keep	keep
cg21386414 (Birth)	rs2783675	Height	Wald ratio	1	0.063322	0.00925475	7.80377e-12	0.411 (0.051)	771	0.026 (0.004)	253223	PDIK1L		keep	keep
cg20092122 (Childhood)	rs28413174	Height	Wald ratio	1	-0.0380508	0.00564625	1.59337e-11	0.815 (0.059)	834	0.031 (0.005)	234379	BST2	TSS1500	keep	keep
cg00638945 (Childhood)	rs28457693	Height	Wald ratio	1	0.0441059	0.00668271	4.11158e-11	0.748 (0.063)	834	-0.033 (0.005)	253065	PTCH1	5'UTR	keep	keep
cg13456470 (Adolescence)	rs28591501	Height	Wald ratio	1	0.0386695	0.00604211	1.55377e-10	0.326 (0.044)	837	-0.032 (0.005)	252346	PTCH1	5'UTR	keep	keep
cg06109529 (Childhood)	rs2887797	Height	Wald ratio	1	-0.0653424	0.00836383	5.60646e-15	0.383 (0.027)	834	-0.025 (0.003)	247678	CEP63	5'UTR	discard	keep
cg08550394 (Adolescence)	rs2907272	Height	Wald ratio	1	-0.0515858	0.00802446	1.28809e-10	0.523 (0.052)	837	-0.027 (0.004)	253074	ADCY9	3'UTR	discard	keep
cg20082830 (Adolescence)	rs2916579	Height	Wald ratio	1	0.0626881	0.00752257	7.85975e-17	0.399 (0.034)	837	0.025 (0.003)	251930	NMUR1	TSS200	keep	discard
cg08968329 (Birth)	rs2968482	Height	Wald ratio	1	0.041112	0.00704777	5.43309e-09	-0.511 (0.038)	771	0.021 (0.004)	216620	FAM38A	Body	keep	keep
cg00640147 (Birth)	rs3020608	Height	Wald ratio	1	-0.0897845	0.0065842	2.43398e-42	-0.501 (0.042)	771	0.045 (0.003)	252733	GH2	Body	keep	keep
cg22842932 (Birth)	rs3020619	Height	Wald ratio	1	-0.124358	0.00919167	1.04859e-41	-0.37 (0.044)	771	0.046 (0.003)	252937	GH2	TSS1500	discard	discard
cg02533339 (Pregnancy)	rs30220	Height	Wald ratio	1	-0.0287274	0.00445274	1.10666e-10	0.696 (0.036)	764	0.02 (0.003)	250104	MIR365-1	TSS200	keep	keep
cg16484042 (Pregnancy)	rs30227	Height	Wald ratio	1	-0.023973	0.00337801	1.27702e-12	0.918 (0.031)	764	0.022 (0.003)	250293	MKL2		keep	keep
cg19845136 (Childhood)	rs3107179	Height	Wald ratio	1	-0.0373031	0.00497375	6.38178e-14	0.724 (0.037)	834	0.027 (0.004)	188918	NPPC		keep	keep
cg00403498 (Childhood)	rs3117189	Height	Wald ratio	1	-0.0902138	0.00960973	6.12926e-21	-0.51 (0.057)	834	0.046 (0.005)	246477	PRRT1	TSS1500	keep	keep
cg16460356 (Adolescence)	rs3131382	Height	Wald ratio	1	-0.0662558	0.00909091	3.14274e-13	-0.649 (0.072)	837	0.043 (0.006)	248788	MSH5	1stExon	keep	keep
cg22159528 (Middle age)	rs3213332	Height	Wald ratio	1	0.0367326	0.00647193	1.38142e-08	0.572 (0.053)	742	0.021 (0.004)	253125	ZNF575	Body	keep	keep
cg23574427 (Childhood)	rs3217753	Height	Wald ratio	1	-0.0189394	0.00293561	1.10666e-10	-1.056 (0.03)	834	-0.02 (0.003)	252102	BBS7	3'UTR	discard	keep
cg17848348 (Birth)	rs34046714	Height	Wald ratio	1	0.02772	0.0042966	1.10666e-10	0.722 (0.036)	771	0.02 (0.003)	253205	ILF3	5'UTR	keep	keep
cg19949931 (Birth)	rs34123233	Height	Wald ratio	1	-0.0423887	0.00585962	4.68825e-13	0.802 (0.054)	771	0.034 (0.005)	217390	MIR1225	TSS1500	keep	keep
cg05991220 (Pregnancy)	rs34341238	Height	Wald ratio	1	0.0525442	0.00801991	5.68765e-11	-0.362 (0.043)	764	0.019 (0.003)	253244	ITIH1	TSS200	discard	keep
cg02962602 (Pregnancy)	rs35131420	Height	Wald ratio	1	0.0387168	0.00571534	1.25102e-11	0.542 (0.04)	764	0.021 (0.003)	251331	CCDC57	TSS1500	keep	keep
cg04664328 (Adolescence)	rs3759815	Height	Wald ratio	1	-0.0442024	0.00634209	3.17624e-12	-1.561 (0.144)	837	-0.069 (0.01)	232727	NR2E3	TSS1500	discard	keep
ch.1.3577855R (Childhood)	rs3768625	Height	Wald ratio	1	-0.0806734	0.0105226	1.76524e-14	-0.285 (0.033)	834	-0.023 (0.003)	253094	LAMC1	Body	keep	keep
cg12559685 (Birth)	rs3817331	Height	Wald ratio	1	0.0331126	0.00473037	2.55963e-12	-0.634 (0.042)	771	-0.021 (0.003)	252043	CNTNAP1	Body	keep	keep
cg05377527 (Birth)	rs3817334	Height	Wald ratio	1	-0.0467914	0.00668449	2.55963e-12	0.449 (0.041)	771	-0.021 (0.003)	253098	PTPMT1	TSS1500	keep	keep
cg04518342 (Adolescence)	rs3900945	Height	Wald ratio	1	0.0519806	0.00555655	8.37274e-21	-0.558 (0.04)	837	-0.029 (0.003)	253185	PDLIM4	TSS1500	keep	keep
cg23848568 (Childhood)	rs3936310	Height	Wald ratio	1	0.069241	0.00825566	4.98295e-17	0.376 (0.043)	834	0.026 (0.003)	253050	SLC38A9	TSS200	discard	keep
cg00618323 (Childhood)	rs398198	Height	Wald ratio	1	0.0574426	0.00874126	4.98348e-11	-0.4 (0.049)	834	0.023 (0.004)	250623	FGFR4	5'UTR	keep	keep
cg11629889 (Childhood)	rs4028634	Height	Wald ratio	1	0.0274691	0.00387065	1.27702e-12	-0.801 (0.036)	834	-0.022 (0.003)	251041	CNTNAP1	Body	keep	keep
cg04959790 (Adolescence)	rs41275184	Height	Wald ratio	1	0.0893759	0.0138533	1.10666e-10	-1.534 (0.087)	837	0.02 (0.003)	252912	NR1H3	5'UTR	discard	keep
cg09256448 (Middle age)	rs4144003	Height	Wald ratio	1	0.03002	0.00500334	1.97318e-09	0.6 (0.039)	742	0.018 (0.003)	248571	RAB40C		keep	keep
cg07644039 (Pregnancy)	rs4148863	Height	Wald ratio	1	0.022646	0.00381406	2.89401e-09	0.839 (0.037)	764	0.019 (0.003)	253168	ARL6IP4	TSS1500	discard	keep
cg03732007 (Birth)	rs424079	Height	Wald ratio	1	0.0256724	0.00366748	2.55963e-12	0.818 (0.037)	771	-0.021 (0.003)	252965	PRKCZ	5'UTR	keep	keep
cg24439505 (Adolescence)	rs4320932	Height	Wald ratio	1	0.0613108	0.00866808	1.51433e-12	-0.473 (0.049)	837	0.029 (0.004)	241931	IGF2	TSS1500	keep	keep
cg08212172 (Pregnancy)	rs4665651	Height	Wald ratio	1	0.0380409	0.00475511	1.24419e-15	0.631 (0.036)	764	-0.024 (0.003)	252976	UBXN2A	Body	discard	keep
cg11645453 (Adolescence)	rs4687658	Height	Wald ratio	1	-0.0282397	0.00355611	2.00272e-15	0.956 (0.038)	837	0.027 (0.003)	253098	ITIH4	5'UTR	keep	keep
cg01664241 (Adolescence)	rs4694488	Height	Wald ratio	1	-0.0784753	0.00840807	1.02593e-20	-0.357 (0.041)	837	0.028 (0.003)	252652	ADAMTS3	TSS1500	keep	keep
cg13944838 (Adolescence)	rs4700931	Height	Wald ratio	1	-0.128049	0.0186738	7.02514e-12	-0.187 (0.029)	837	-0.024 (0.004)	196620	GFPT2	Body	discard	keep
cg01035815 (Pregnancy)	rs4713675	Height	Wald ratio	1	-0.0615494	0.0102582	1.97318e-09	0.292 (0.042)	764	0.018 (0.003)	248682	ITPR3	Body	discard	keep
cg06320175 (Pregnancy)	rs477289	Height	Wald ratio	1	-0.0582329	0.00682731	1.47094e-17	-0.498 (0.043)	764	-0.029 (0.003)	253071	DNM3	Body	keep	keep
cg06103624 (Pregnancy)	rs4776314	Height	Wald ratio	1	0.0488998	0.00806846	1.3561e-09	0.409 (0.05)	764	-0.02 (0.003)	252608	SMAD6	Body	discard	keep
cg12488919 (Adolescence)	rs4808958	Height	Wald ratio	1	-0.0440762	0.00705219	4.10453e-10	-0.567 (0.055)	837	0.025 (0.004)	246037	GATAD2A	5'UTR	discard	keep
cg01416388 (Middle age)	rs4821893	Height	Wald ratio	1	-0.0217812	0.00375121	6.38107e-09	0.826 (0.035)	742	0.018 (0.003)	253207	SYNGR1		keep	keep
cg26237426 (Childhood)	rs4868289	Height	Wald ratio	1	-0.0387597	0.00447227	4.44955e-18	-0.671 (0.037)	834	0.026 (0.003)	253234	BOD1		discard	keep
cg03904042 (Childhood)	rs4911353	Height	Wald ratio	1	0.0515771	0.00575283	3.08828e-19	-0.504 (0.039)	834	0.026 (0.003)	253051	C20orf134	1stExon	discard	keep
cg01766941 (Childhood)	rs4970700	Height	Wald ratio	1	0.0406587	0.00630209	1.10666e-10	-0.492 (0.039)	834	-0.02 (0.003)	251949	GFI1	TSS1500	discard	keep
cg07597022 (Pregnancy)	rs4984902	Height	Wald ratio	1	-0.0249128	0.00435974	1.10166e-08	-0.803 (0.047)	764	-0.02 (0.004)	240900	RAB40C	Body	keep	keep
cg08493590 (Pregnancy)	rs524492	Height	Wald ratio	1	-0.0528348	0.00670595	3.30572e-15	0.492 (0.046)	764	-0.026 (0.003)	252764	SUPT3H	3'UTR	keep	keep
cg26736099 (Adolescence)	rs56295011	Height	Wald ratio	1	0.0744109	0.00640761	3.54375e-31	-0.484 (0.041)	837	0.036 (0.003)	253169	CSHL1	TSS1500	keep	keep
cg26291519 (Pregnancy)	rs57311619	Height	Wald ratio	1	0.0378831	0.00665825	1.27296e-08	0.871 (0.092)	764	0.033 (0.006)	253216	ISL2		keep	keep
cg11247378 (Birth)	rs5750814	Height	Wald ratio	1	-0.0173244	0.00298364	6.38107e-09	1.039 (0.029)	771	-0.018 (0.003)	253207	SYNGR1		keep	keep
cg02038168 (Middle age)	rs5757655	Height	Wald ratio	1	-0.0205269	0.00353518	6.38107e-09	0.877 (0.037)	742	0.018 (0.003)	253173	SYNGR1		discard	keep
cg25655593 (Childhood)	rs6020189	Height	Wald ratio	1	-0.0649351	0.0108225	1.97318e-09	0.323 (0.041)	834	-0.021 (0.004)	252937	SNAI1	TSS200	keep	keep
cg07168214 (Pregnancy)	rs60488855	Height	Wald ratio	1	-0.0659391	0.00818554	7.91186e-16	-0.44 (0.048)	764	0.029 (0.004)	250079	ZBTB4	5'UTR	keep	keep
cg24912415 (Pregnancy)	rs6058177	Height	Wald ratio	1	-0.0479101	0.00528663	1.27494e-19	-0.605 (0.044)	764	-0.029 (0.003)	253208	MYH7B	Body	keep	discard
cg07242267 (Adolescence)	rs6088655	Height	Wald ratio	1	0.0678851	0.0078329	4.44955e-18	-0.383 (0.04)	837	-0.026 (0.003)	253187	GGT7	TSS200	keep	keep
cg17454857 (Adolescence)	rs6120974	Height	Wald ratio	1	-0.0761145	0.00779268	1.55324e-22	-0.552 (0.059)	837	0.042 (0.004)	253201	ERGIC3		discard	keep
cg04410989 (Birth)	rs6130139	Height	Wald ratio	1	-0.0485844	0.00686882	1.51433e-12	0.597 (0.056)	771	0.029 (0.004)	253174	SAMHD1	Body	discard	keep
cg25510115 (Adolescence)	rs62038073	Height	Wald ratio	1	-0.063012	0.00913674	5.328e-12	-0.317 (0.036)	837	0.02 (0.003)	252639	ADAMTS17	Body	discard	discard
cg14947478 (Childhood)	rs62210593	Height	Wald ratio	1	-0.147537	0.006509	9.55618e-114	-0.461 (0.037)	834	0.068 (0.003)	253232	GDF5	1stExon	keep	keep
cg24578937 (Childhood)	rs626479	Height	Wald ratio	1	0.0461223	0.00563717	2.79593e-16	0.585 (0.032)	834	0.027 (0.003)	252276	PRKCZ	Body	keep	keep
cg06541857 (Adolescence)	rs6439492	Height	Wald ratio	1	-0.0634196	0.00786403	7.35265e-16	0.394 (0.043)	837	0.025 (0.003)	253241	CEP63	TSS1500	keep	keep
cg07998908 (Birth)	rs6446315	Height	Wald ratio	1	-0.05997	0.00920968	7.43407e-11	-0.467 (0.053)	771	-0.028 (0.004)	246677	CYTL1		keep	keep
cg23622369 (Adolescence)	rs646174	Height	Wald ratio	1	-0.0371616	0.00601663	6.55504e-10	0.565 (0.039)	837	-0.021 (0.003)	197859	HSD17B1	Body	keep	discard
cg01436998 (Childhood)	rs6508749	Height	Wald ratio	1	0.0483304	0.00746924	9.76221e-11	0.455 (0.048)	834	0.022 (0.003)	253213	ZNF573		keep	keep
cg02427764 (Adolescence)	rs655744	Height	Wald ratio	1	-0.0324118	0.00552908	4.57135e-09	0.525 (0.032)	837	-0.017 (0.003)	253057	EIF1AD	5'UTR	keep	keep
cg13741927 (Pregnancy)	rs6560632	Height	Wald ratio	1	0.0284819	0.00427229	2.61678e-11	0.702 (0.037)	764	-0.02 (0.003)	252162	INPP5E	Body	keep	keep
cg23829395 (Childhood)	rs6582642	Height	Wald ratio	1	0.0499762	0.00737744	1.25102e-11	-0.42 (0.033)	834	-0.021 (0.003)	253228	SLC38A2		keep	keep
cg12692682 (Adolescence)	rs6666948	Height	Wald ratio	1	-0.0347095	0.00566313	8.84152e-10	-0.547 (0.028)	837	0.019 (0.003)	251197	INTS7	Body	discard	keep
cg27107076 (Adolescence)	rs6751537	Height	Wald ratio	1	0.0712945	0.0069134	6.18706e-25	-0.436 (0.041)	837	0.033 (0.003)	253043	ADCY3	Body	discard	keep
cg07038400 (Middle age)	rs6793835	Height	Wald ratio	1	0.0523034	0.0066385	3.30572e-15	-0.497 (0.047)	742	-0.026 (0.003)	252165	PPP2R3A	TSS1500	keep	keep
cg13787933 (Childhood)	rs6807935	Height	Wald ratio	1	-0.217739	0.00992635	1.19164e-106	-0.312 (0.04)	834	-0.068 (0.003)	252841	ZBTB38	5'UTR	keep	keep
cg17951878 (Childhood)	rs6915280	Height	Wald ratio	1	-0.0845608	0.00818331	4.97993e-25	0.367 (0.033)	834	0.031 (0.003)	253049	BMP6		discard	keep
cg03128060 (Pregnancy)	rs6925979	Height	Wald ratio	1	-0.0355987	0.00307443	5.2689e-31	1.236 (0.037)	764	-0.044 (0.004)	252999	GPR126	Body	keep	keep
cg13569146 (Birth)	rs6930616	Height	Wald ratio	1	0.0740192	0.00555144	1.48128e-40	-0.54 (0.035)	771	0.04 (0.003)	253157	HIST1H3PS1		keep	keep
cg27027069 (Pregnancy)	rs6932992	Height	Wald ratio	1	0.0413133	0.00630572	5.68765e-11	-0.46 (0.034)	764	0.019 (0.003)	253150	MYO6	3'UTR	keep	keep
cg13736514 (Childhood)	rs6939048	Height	Wald ratio	1	0.0878518	0.00680852	4.31643e-38	0.455 (0.045)	834	-0.04 (0.003)	250692	HIST1H3PS1		keep	keep
cg16672083 (Pregnancy)	rs713048	Height	Wald ratio	1	-0.0551793	0.00877853	3.2635e-10	-0.399 (0.046)	764	0.022 (0.004)	253155	SENP8	3'UTR	keep	keep
cg08678055 (Middle age)	rs7163502	Height	Wald ratio	1	-0.0448878	0.00773067	6.38107e-09	-0.401 (0.042)	742	-0.018 (0.003)	252470	TBC1D21	TSS1500	keep	keep
cg01965047 (Birth)	rs7185040	Height	Wald ratio	1	-0.0547328	0.007566	4.68825e-13	0.621 (0.06)	771	0.034 (0.005)	217390	PKD1	Body	keep	keep
cg18267471 (Birth)	rs720390	Height	Wald ratio	1	-0.0688841	0.00610116	1.46498e-29	-0.508 (0.044)	771	0.035 (0.003)	251801	IGF2BP2	Body	keep	keep
cg02713960 (Childhood)	rs7205124	Height	Wald ratio	1	-0.066454	0.00956938	3.79953e-12	-0.376 (0.047)	834	0.025 (0.004)	239141	FBXL16	Body	keep	keep
cg01411255 (Pregnancy)	rs7223257	Height	Wald ratio	1	-0.0484131	0.00416891	3.54375e-31	0.744 (0.039)	764	0.036 (0.003)	253225	DDX42	TSS200	keep	keep
cg20099806 (Childhood)	rs7223966	Height	Wald ratio	1	-0.113208	0.00862534	2.36783e-39	-0.371 (0.046)	834	0.042 (0.003)	253214	CCDC47	5'UTR	keep	keep
cg13852303 (Adolescence)	rs72657770	Height	Wald ratio	1	-0.0429588	0.00711505	1.56292e-09	0.745 (0.066)	837	-0.032 (0.005)	248734	MEAF6	TSS1500	discard	keep
cg11092487 (Pregnancy)	rs7268132	Height	Wald ratio	1	-0.0488215	0.00538721	1.27494e-19	-0.594 (0.044)	764	0.029 (0.003)	250504	MYH7B	Body	keep	keep
cg05716726 (Childhood)	rs72839471	Height	Wald ratio	1	-0.0283401	0.00404858	2.55963e-12	1.482 (0.063)	834	-0.042 (0.006)	246136	ZNF204P	TSS1500	discard	keep
cg21131022 (Adolescence)	rs72999053	Height	Wald ratio	1	0.050953	0.00754859	1.47845e-11	0.53 (0.056)	837	-0.027 (0.004)	253068	HAPLN4	Body	discard	keep
cg18361420 (Adolescence)	rs72999068	Height	Wald ratio	1	-0.0365792	0.00554995	4.37142e-11	-0.793 (0.053)	837	0.029 (0.004)	245018	SF4	Body	discard	keep
cg19450155 (Childhood)	rs740752	Height	Wald ratio	1	-0.0633603	0.00852087	1.0386e-13	-0.458 (0.047)	834	0.029 (0.004)	253132	TBX4		discard	keep
cg03547924 (Birth)	rs7409538	Height	Wald ratio	1	-0.0513269	0.00742601	4.78661e-12	-0.916 (0.099)	771	0.047 (0.007)	248623	GDF5	1stExon	keep	keep
cg02936049 (Adolescence)	rs75098673	Height	Wald ratio	1	-0.0435798	0.00529183	1.79117e-16	-1.285 (0.073)	837	-0.056 (0.007)	250806	ZBTB38	5'UTR	keep	keep
cg08170837 (Pregnancy)	rs75216331	Height	Wald ratio	1	-0.109103	0.0122741	6.1723e-19	0.293 (0.036)	764	-0.032 (0.004)	252836	RYBP	Body	keep	keep
cg03817727 (Adolescence)	rs7588654	Height	Wald ratio	1	-0.0662325	0.00872061	3.07943e-14	-0.906 (0.114)	837	-0.06 (0.008)	242150	CRYBA2		keep	keep
cg26038461 (Pregnancy)	rs7608976	Height	Wald ratio	1	0.116618	0.0109329	1.45762e-26	-0.274 (0.034)	764	-0.032 (0.003)	250833	ADCY3	Body	keep	keep
cg05932139 (Adolescence)	rs763014	Height	Wald ratio	1	-0.0302163	0.00493003	8.84152e-10	-0.629 (0.038)	837	-0.019 (0.003)	244173	WFIKKN1	TSS200	keep	keep
cg11939399 (Pregnancy)	rs7687767	Height	Wald ratio	1	-0.0539412	0.00643814	5.36619e-17	-0.575 (0.053)	764	-0.031 (0.004)	253098	REST	TSS1500	keep	keep
cg10208897 (Adolescence)	rs7722790	Height	Wald ratio	1	-0.0441696	0.00684629	1.10666e-10	-0.453 (0.045)	837	0.02 (0.003)	253036	ADAMTS2	Body	discard	keep
cg10172584 (Childhood)	rs77254326	Height	Wald ratio	1	-0.032423	0.00486345	2.61678e-11	-0.802 (0.048)	834	-0.026 (0.004)	253220	YJEFN3	TSS200	discard	keep
cg09584711 (Adolescence)	rs77303550	Height	Wald ratio	1	-0.0877514	0.013894	2.68786e-10	-0.274 (0.035)	837	0.024 (0.004)	252695	HPR	TSS200	keep	keep
cg14246568 (Pregnancy)	rs7759938	Height	Wald ratio	1	-0.111703	0.00812389	5.09295e-43	-0.394 (0.042)	764	-0.044 (0.003)	250918	LINC00577		keep	keep
cg08933276 (Pregnancy)	rs7800633	Height	Wald ratio	1	-0.0421375	0.00651216	9.76221e-11	-0.522 (0.038)	764	0.022 (0.003)	196827	GNA12	3'UTR	keep	keep
cg24790184 (Pregnancy)	rs7823327	Height	Wald ratio	1	-0.0426583	0.006511	5.68765e-11	-0.445 (0.039)	764	0.019 (0.003)	253194	PEBP4		discard	keep
cg15812222 (Adolescence)	rs7841006	Height	Wald ratio	1	0.0483871	0.00365025	4.17562e-40	-1.178 (0.049)	837	-0.057 (0.004)	253218	CHCHD7		discard	keep
cg13940029 (Birth)	rs7848472	Height	Wald ratio	1	-0.0629958	0.0107326	4.36939e-09	0.429 (0.054)	771	0.027 (0.005)	240169	ASPN	5'UTR	keep	keep
cg00981070 (Pregnancy)	rs78665901	Height	Wald ratio	1	0.0458115	0.00539921	2.16e-17	0.611 (0.041)	764	0.028 (0.003)	252521	PRKCZ	5'UTR	discard	keep
cg18446336 (Childhood)	rs798495	Height	Wald ratio	1	0.117139	0.00657624	5.65276e-71	-0.487 (0.042)	834	0.057 (0.003)	252107	GNA12	Body	keep	keep
cg00947599 (Childhood)	rs798498	Height	Wald ratio	1	0.0736358	0.00420776	1.43269e-68	-0.761 (0.041)	834	0.056 (0.003)	252991	GNA12	Body	keep	keep
cg19346786 (Birth)	rs798536	Height	Wald ratio	1	0.0624078	0.003631	3.29434e-66	-0.881 (0.04)	771	-0.055 (0.003)	253206	AMZ1		keep	keep
cg24890222 (Birth)	rs7994573	Height	Wald ratio	1	0.0289055	0.00446722	9.76221e-11	-0.761 (0.042)	771	0.022 (0.003)	253194	CDC16	TSS200	keep	keep
cg01349856 (Adolescence)	rs8023330	Height	Wald ratio	1	0.0593683	0.00688673	6.65521e-18	-0.421 (0.038)	837	-0.025 (0.003)	253184	LOXL1	Body	keep	keep
cg19227170 (Childhood)	rs8050792	Height	Wald ratio	1	-0.041744	0.00718924	6.38107e-09	-0.431 (0.041)	834	-0.018 (0.003)	242357	WFIKKN1	TSS200	keep	keep
cg00745463 (Pregnancy)	rs8064843	Height	Wald ratio	1	-0.0685083	0.00883978	9.18925e-15	-0.453 (0.036)	764	-0.031 (0.004)	253186	LRRC37B	Body	discard	keep
cg25221637 (Childhood)	rs8068049	Height	Wald ratio	1	-0.0451895	0.00641399	1.84857e-12	-0.686 (0.059)	834	0.031 (0.004)	253034	C17orf79	TSS1500	keep	keep
cg12875426 (Childhood)	rs8089127	Height	Wald ratio	1	0.123602	0.0170689	4.44144e-13	-0.34 (0.043)	834	0.042 (0.006)	73853	DYM	TSS1500	discard	discard
cg05753993 (Pregnancy)	rs8092987	Height	Wald ratio	1	-0.0271828	0.00456671	2.64269e-09	0.92 (0.048)	764	-0.025 (0.004)	249991	NFATC1	Body	keep	keep
cg25274157 (Adolescence)	rs8102502	Height	Wald ratio	1	-0.0568463	0.00963915	3.69194e-09	-0.405 (0.048)	837	-0.023 (0.004)	252986	TSSK6	TSS200	keep	keep
cg17866778 (Adolescence)	rs811041	Height	Wald ratio	1	0.101196	0.00662374	1.07546e-52	-0.544 (0.045)	837	0.055 (0.004)	249417	HIST1H2APS3		discard	keep
cg11084470 (Adolescence)	rs820072	Height	Wald ratio	1	0.0603656	0.00724388	7.85975e-17	-0.58 (0.056)	837	0.035 (0.004)	253205	TCP11	Body	discard	keep
cg01799818 (Pregnancy)	rs838369	Height	Wald ratio	1	-0.0417896	0.00712881	4.57135e-09	0.407 (0.034)	764	-0.017 (0.003)	253164	VPS53	Body	keep	keep
cg02663382 (Childhood)	rs856309	Height	Wald ratio	1	0.03861	0.00625115	6.55504e-10	0.544 (0.041)	834	-0.021 (0.003)	251931	ZNF573		keep	keep
cg24776736 (Pregnancy)	rs922626	Height	Wald ratio	1	-0.0497879	0.00700719	1.20093e-12	0.542 (0.061)	764	-0.027 (0.004)	250788	HMGA2	Body	keep	keep
cg27592126 (Adolescence)	rs923370	Height	Wald ratio	1	-0.0405778	0.00649245	4.10453e-10	0.616 (0.049)	837	0.025 (0.004)	251624	RPL23	TSS1500	discard	keep
cg12565126 (Pregnancy)	rs925229	Height	Wald ratio	1	0.0669269	0.00836587	1.24419e-15	0.359 (0.043)	764	-0.024 (0.003)	252976	MFSD2B	Body	discard	keep
cg14041561 (Childhood)	rs928807	Height	Wald ratio	1	0.0653937	0.00941669	3.79953e-12	0.382 (0.047)	834	-0.025 (0.004)	252145	VILL	Body	keep	keep
cg04907151 (Adolescence)	rs9289502	Height	Wald ratio	1	0.0452381	0.00738095	8.84152e-10	-0.42 (0.044)	837	-0.019 (0.003)	253216	PPP2R3A	TSS1500	keep	keep
cg11843238 (Pregnancy)	rs932019	Height	Wald ratio	1	0.0612406	0.00612406	1.52397e-23	-0.506 (0.042)	764	-0.031 (0.003)	253149	PDLIM4	TSS200	discard	discard
cg09337049 (Middle age)	rs9325562	Height	Wald ratio	1	0.0445655	0.00767517	6.38107e-09	0.404 (0.034)	742	0.018 (0.003)	251000	GRK5	Body	keep	keep
cg14807793 (Childhood)	rs9357174	Height	Wald ratio	1	-0.124617	0.00918233	5.91577e-42	-0.457 (0.045)	834	-0.057 (0.004)	251651	KRT18P9		discard	keep
cg14575656 (Birth)	rs9358927	Height	Wald ratio	1	0.0642777	0.00482083	1.48128e-40	-0.622 (0.035)	771	0.04 (0.003)	253174	HIST1H3PS1		keep	keep
cg25208892 (Childhood)	rs9425610	Height	Wald ratio	1	-0.0375265	0.00620003	1.42499e-09	-0.613 (0.046)	834	0.023 (0.004)	252139	C1orf105	Body	discard	keep
cg21025488 (Childhood)	rs9590409	Height	Wald ratio	1	0.0241679	0.00373503	9.76221e-11	-0.91 (0.038)	834	-0.022 (0.003)	253191	CDC16	TSS1500	keep	keep
cg00827893 (Childhood)	rs9595879	Height	Wald ratio	1	-0.0493583	0.00740375	2.61678e-11	-0.405 (0.038)	834	-0.02 (0.003)	252825	PDS5B	5'UTR	keep	keep
cg12349571 (Childhood)	rs975210	Height	Wald ratio	1	-0.0713121	0.00835371	1.38247e-17	-0.491 (0.049)	834	0.035 (0.004)	248666	TLE3	Body	keep	keep
cg09048186 (Adolescence)	rs9798012	Height	Wald ratio	1	0.0576067	0.00785546	2.24498e-13	0.382 (0.043)	837	0.022 (0.003)	253106	UBXN2A	5'UTR	keep	keep
cg13411656 (Childhood)	rs9853018	Height	Wald ratio	1	-0.189562	0.00713934	2.45312e-155	-0.406 (0.039)	834	0.077 (0.003)	253108	ZBTB38	5'UTR	keep	keep
cg15474615 (Pregnancy)	rs9857242	Height	Wald ratio	1	0.0517282	0.00728897	1.27702e-12	-0.425 (0.046)	764	0.022 (0.003)	246024	KY	TSS1500	keep	keep
cg02090742 (Childhood)	rs9906443	Height	Wald ratio	1	-0.0339102	0.0047942	1.51433e-12	-0.855 (0.045)	834	-0.029 (0.004)	252956	C17orf79	TSS200	keep	keep
cg01552128 (Childhood)	rs9921161	Height	Wald ratio	1	-0.0472534	0.00787557	1.97318e-09	-0.508 (0.047)	834	0.024 (0.004)	187361	FBXL16	3'UTR	keep	keep
cg06320418 (Childhood)	rs9928077	Height	Wald ratio	1	0.0795372	0.00915883	3.81382e-18	0.415 (0.049)	834	-0.033 (0.004)	230779	METRN	Body	keep	keep
cg06601766 (Middle age)	rs9944483	Height	Wald ratio	1	-0.0700117	0.00602878	3.54375e-31	0.514 (0.046)	742	0.036 (0.003)	253115	CCDC47	TSS1500	keep	keep
cg09481121 (Adolescence)	rs1059236, rs4441859	Height	Inverse variance weighted	2	-0.0373791	0.0062707	2.50849e-09	NA	837	NA	252943	CMYA5	TSS1500	discard	keep
cg00611789 (Adolescence)	rs5869000, rs72768842	Height	Inverse variance weighted	2	-0.0341734	0.00573225	2.49778e-09	NA	837	NA	245872	CMYA5	TSS1500	keep	keep
cg15247329 (Pregnancy)	rs798533, rs798546	Height	Inverse variance weighted	2	0.0752198	0.00984044	2.10667e-14	NA	764	NA	253119	AMZ1		keep	keep
cg09781307 (Childhood)	rs10767664	Hip circumference	Wald ratio	1	-0.075643	0.01059	9.14106e-13	0.463 (0.046)	834	0.035 (0.005)	175022	BDNFOS	Body	keep	keep
cg20434926 (Adolescence)	rs11672660	Hip circumference	Wald ratio	1	0.0730519	0.0121753	1.97318e-09	-0.37 (0.046)	837	0.027 (0.005)	211017	GIPR	Body	keep	keep
cg09754948 (Adolescence)	rs12928404	Hip circumference	Wald ratio	1	0.102676	0.0140012	2.24498e-13	0.321 (0.037)	837	0.033 (0.005)	145365	ATXN2L	TSS1500	keep	keep
cg14500070 (Pregnancy)	rs13099193	Hip circumference	Wald ratio	1	-0.0788436	0.0120894	6.94968e-11	-0.381 (0.037)	764	-0.03 (0.005)	145365	ZBTB38	5'UTR	keep	keep
cg27413008 (Adolescence)	rs151181	Hip circumference	Wald ratio	1	-0.061792	0.00741504	7.85975e-17	-0.486 (0.041)	837	0.03 (0.004)	222045	IL27	TSS1500	keep	keep
cg10635145 (Childhood)	rs16917237	Hip circumference	Wald ratio	1	0.0374702	0.00488248	1.66171e-14	-0.881 (0.045)	834	0.033 (0.004)	223017	BDNF	Body	keep	keep
cg22814740 (Childhood)	rs17391694	Hip circumference	Wald ratio	1	0.0745537	0.012164	8.84152e-10	0.51 (0.055)	834	0.038 (0.006)	202063	FUBP1	Body	keep	keep
cg18735402 (Adolescence)	rs2238691	Hip circumference	Wald ratio	1	0.0498707	0.00831178	1.97318e-09	-0.541 (0.045)	837	0.027 (0.005)	211017	GIPR	Body	keep	keep
cg08761264 (Adolescence)	rs62037364	Hip circumference	Wald ratio	1	-0.0618702	0.00618702	1.52397e-23	-0.566 (0.037)	837	0.035 (0.004)	227349	SH2B1	TSS200	keep	keep
cg13787933 (Childhood)	rs6807935	Hip circumference	Wald ratio	1	-0.0992635	0.0147294	1.59337e-11	-0.312 (0.04)	834	-0.031 (0.005)	145362	ZBTB38	5'UTR	keep	keep
cg08180572 (Childhood)	rs8045689	Hip circumference	Wald ratio	1	-0.0588978	0.00799327	1.72661e-13	-0.475 (0.045)	834	-0.028 (0.004)	224785	SPNS1	TSS1500	discard	keep
cg13411656 (Childhood)	rs9853018	Hip circumference	Wald ratio	1	-0.0837026	0.0108321	1.09875e-14	-0.406 (0.039)	834	-0.034 (0.004)	145432	ZBTB38	5'UTR	keep	keep
cg07338205 (Birth)	rs12475700	HOMA-B	Wald ratio	1	-0.0770218	0.00898588	1.02209e-17	-0.39 (0.041)	771	-0.03 (0.004)	36466	G6PC2	5'UTR	keep	keep
cg10057218 (Adolescence)	rs1031458	Inflammatory bowel disease	Wald ratio	1	0.359687	0.0567576	2.33919e-10	-0.319 (0.037)	837	-0.115 (0.018)	34652	GSDMB	TSS1500	discard	keep
cg25258033 (Middle age)	rs1044059	Inflammatory bowel disease	Wald ratio	1	0.10172	0.0175565	6.87958e-09	-0.968 (0.029)	742	-0.098 (0.017)	34652	RNASET2	Body	keep	keep
cg23464284 (Pregnancy)	rs10455979	Inflammatory bowel disease	Wald ratio	1	0.226229	0.0389903	6.54575e-09	0.259 (0.036)	764	-0.097 (0.017)	34652	RPS6KA2	Body	keep	keep
cg22407511 (Childhood)	rs1049086	Inflammatory bowel disease	Wald ratio	1	-0.316585	0.0461502	6.89168e-12	-0.418 (0.035)	834	0.132 (0.019)	34652	HLA-DQB2	Body	keep	keep
cg05623727 (Childhood)	rs1061474	Inflammatory bowel disease	Wald ratio	1	-0.259627	0.0436121	2.63129e-09	0.39 (0.039)	834	-0.101 (0.017)	34652	RBM5	TSS1500	keep	keep
cg22735222 (Birth)	rs10883359	Inflammatory bowel disease	Wald ratio	1	-0.34044	0.0426105	1.35388e-15	0.446 (0.038)	771	0.152 (0.019)	34652	NKX2-3	3'UTR	keep	keep
cg26951440 (Birth)	rs10883369	Inflammatory bowel disease	Wald ratio	1	-0.253736	0.0299439	2.37679e-17	0.641 (0.044)	771	-0.163 (0.019)	34652	NKX2-3	TSS1500	keep	keep
cg16988166 (Childhood)	rs11010129	Inflammatory bowel disease	Wald ratio	1	-0.233684	0.0360472	9.00871e-11	-0.483 (0.041)	834	-0.113 (0.017)	34652	CREM		keep	keep
cg23615741 (Childhood)	rs11190130	Inflammatory bowel disease	Wald ratio	1	-0.461824	0.0490251	4.50386e-21	0.359 (0.041)	834	-0.166 (0.018)	34652	NKX2-3		keep	keep
cg03711485 (Birth)	rs11190133	Inflammatory bowel disease	Wald ratio	1	-0.285786	0.0352374	5.04953e-16	0.539 (0.044)	771	-0.154 (0.019)	34652	NKX2-3	3'UTR	keep	keep
cg11988910 (Childhood)	rs11190141	Inflammatory bowel disease	Wald ratio	1	-0.423204	0.0434249	1.92547e-22	0.408 (0.041)	834	-0.172 (0.018)	34652	NKX2-3		keep	keep
cg06968155 (Birth)	rs11242109	Inflammatory bowel disease	Wald ratio	1	0.378282	0.0546466	4.4428e-12	0.306 (0.037)	771	0.116 (0.017)	34652	SLC22A5	TSS1500	keep	keep
cg26981746 (Birth)	rs112825823	Inflammatory bowel disease	Wald ratio	1	0.169372	0.0227679	1.01385e-13	1.12 (0.043)	771	-0.19 (0.026)	34652	HLA-DRB5	Body	keep	keep
cg03738656 (Pregnancy)	rs11400656	Inflammatory bowel disease	Wald ratio	1	-0.308275	0.0413122	8.51756e-14	0.316 (0.05)	764	0.128 (0.017)	34652	C21orf33		keep	discard
cg21201401 (Pregnancy)	rs1151623	Inflammatory bowel disease	Wald ratio	1	-0.379087	0.0506924	7.53585e-14	0.404 (0.041)	764	-0.153 (0.021)	34652	LIME1	TSS200	discard	keep
cg04461101 (Pregnancy)	rs115693743	Inflammatory bowel disease	Wald ratio	1	0.182566	0.0256972	1.2076e-12	1.004 (0.048)	764	0.183 (0.026)	34652	HLA-DRB6		discard	discard
cg21684588 (Birth)	rs12068633	Inflammatory bowel disease	Wald ratio	1	-0.404712	0.049709	3.90009e-16	0.412 (0.053)	771	0.167 (0.021)	34652	C1orf141		keep	keep
cg22598563 (Pregnancy)	rs12521097	Inflammatory bowel disease	Wald ratio	1	-0.209286	0.0355925	4.1013e-09	-0.469 (0.038)	764	0.098 (0.017)	34652	P4HA2	TSS1500	keep	keep
cg24631526 (Childhood)	rs1291205	Inflammatory bowel disease	Wald ratio	1	-0.430292	0.0551244	5.91145e-15	0.374 (0.047)	834	0.161 (0.021)	34652	LIME1	TSS200	discard	keep
cg14977069 (Pregnancy)	rs1295810	Inflammatory bowel disease	Wald ratio	1	-0.438627	0.057714	2.96089e-14	0.355 (0.038)	764	-0.156 (0.021)	34652	LIME1	TSS1500	keep	keep
cg20240154 (Childhood)	rs140243675	Inflammatory bowel disease	Wald ratio	1	-0.173801	0.0293093	3.03108e-09	-0.631 (0.036)	834	-0.11 (0.019)	34652	MICB	TSS1500	discard	discard
cg27413008 (Adolescence)	rs151181	Inflammatory bowel disease	Wald ratio	1	-0.210092	0.0358393	4.57214e-09	-0.486 (0.041)	837	-0.102 (0.017)	34652	IL27	TSS1500	keep	keep
cg24032190 (Childhood)	rs17293632	Inflammatory bowel disease	Wald ratio	1	0.295963	0.0394216	6.01971e-14	0.505 (0.045)	834	0.149 (0.02)	34652	SMAD3	Body	keep	keep
cg02320614 (Adolescence)	rs181195	Inflammatory bowel disease	Wald ratio	1	-0.147381	0.0254102	6.62854e-09	-0.689 (0.034)	837	-0.102 (0.018)	34652	NPIPB6		keep	discard
cg19962434 (Pregnancy)	rs186368	Inflammatory bowel disease	Wald ratio	1	-0.178	0.0285667	4.63379e-10	0.606 (0.041)	764	-0.108 (0.017)	34652	GMEB2	Body	keep	keep
cg20394284 (Pregnancy)	rs1887428	Inflammatory bowel disease	Wald ratio	1	0.275655	0.0285944	5.40905e-22	0.623 (0.044)	764	-0.172 (0.018)	34652	JAK2	TSS1500	discard	keep
cg23544223 (Birth)	rs2014857	Inflammatory bowel disease	Wald ratio	1	-0.15724	0.0237239	3.40489e-11	-0.974 (0.05)	771	-0.153 (0.023)	34652	PTPN2		keep	keep
cg08195491 (Pregnancy)	rs2066844	Inflammatory bowel disease	Wald ratio	1	-0.385628	0.0462951	8.10052e-17	-0.806 (0.084)	764	0.311 (0.037)	34652	NOD2	Body	discard	keep
cg09501687 (Childhood)	rs2161363	Inflammatory bowel disease	Wald ratio	1	0.239242	0.0372063	1.27489e-10	0.788 (0.061)	834	0.188 (0.029)	34652	C5orf62	Body	keep	keep
cg06313718 (Pregnancy)	rs2172252	Inflammatory bowel disease	Wald ratio	1	-0.346493	0.0350842	5.28826e-23	-0.505 (0.047)	764	-0.175 (0.018)	34652	APEH	Body	keep	keep
cg03508284 (Pregnancy)	rs2274472	Inflammatory bowel disease	Wald ratio	1	-0.332568	0.0536387	5.641e-10	0.345 (0.04)	764	0.115 (0.019)	34652	JAK2	1stExon	keep	keep
cg16557858 (Birth)	rs2517951	Inflammatory bowel disease	Wald ratio	1	-0.211893	0.0360997	4.3665e-09	0.51 (0.043)	771	0.108 (0.018)	34652	ERBB2	Body	discard	keep
cg09639931 (Childhood)	rs2941522	Inflammatory bowel disease	Wald ratio	1	-0.324207	0.044544	3.37924e-13	0.379 (0.036)	834	-0.123 (0.017)	34652	ZPBP2	TSS200	keep	keep
cg00971747 (Pregnancy)	rs296533	Inflammatory bowel disease	Wald ratio	1	-0.230436	0.0390109	3.48453e-09	0.469 (0.034)	764	-0.108 (0.018)	34652	C1orf106	5'UTR	discard	keep
cg05235248 (Childhood)	rs36123879	Inflammatory bowel disease	Wald ratio	1	-0.185474	0.0286588	9.6857e-11	-0.621 (0.036)	834	-0.115 (0.018)	34652	CREM		discard	keep
cg21305068 (Pregnancy)	rs3804031	Inflammatory bowel disease	Wald ratio	1	-0.314788	0.041922	5.9631e-14	-0.408 (0.043)	764	0.128 (0.017)	34652	ICOSLG		keep	discard
cg27236539 (Adolescence)	rs3848670	Inflammatory bowel disease	Wald ratio	1	0.210422	0.0352727	2.43749e-09	0.493 (0.04)	837	0.104 (0.017)	34652	RTEL1	TSS200	discard	keep
cg11503966 (Pregnancy)	rs3865523	Inflammatory bowel disease	Wald ratio	1	0.325281	0.0521284	4.37552e-10	-0.439 (0.046)	764	0.143 (0.023)	34652	STMN3	3'UTR	keep	discard
cg01612133 (Birth)	rs405553	Inflammatory bowel disease	Wald ratio	1	-0.116827	0.020135	6.54575e-09	0.829 (0.036)	771	-0.097 (0.017)	34652	RNASET2		discard	keep
cg17991206 (Pregnancy)	rs444210	Inflammatory bowel disease	Wald ratio	1	0.198374	0.0304348	7.12506e-11	-0.552 (0.026)	764	-0.11 (0.017)	34652	RNASET2	Body	keep	keep
cg15903032 (Adolescence)	rs4590800	Inflammatory bowel disease	Wald ratio	1	-0.425063	0.0565083	5.38861e-14	0.356 (0.044)	837	-0.151 (0.02)	34652	NKX2-3		keep	keep
cg24718015 (Childhood)	rs4796793	Inflammatory bowel disease	Wald ratio	1	-0.308629	0.0516146	2.23833e-09	0.378 (0.047)	834	0.117 (0.02)	34652	STAT3	Body	keep	keep
cg26844104 (Adolescence)	rs4820091	Inflammatory bowel disease	Wald ratio	1	0.260663	0.0412391	2.60283e-10	0.507 (0.057)	837	-0.132 (0.021)	34652	UBE2L3	TSS1500	keep	keep
cg24731111 (Childhood)	rs5010839	Inflammatory bowel disease	Wald ratio	1	-0.29104	0.0485487	2.03724e-09	0.389 (0.044)	834	0.113 (0.019)	34652	CACNA1S	Body	keep	keep
cg04078896 (Childhood)	rs6011040	Inflammatory bowel disease	Wald ratio	1	-0.363115	0.0454211	1.30175e-15	0.407 (0.047)	834	-0.148 (0.019)	34652	ARFRP1	Body	keep	keep
cg14396214 (Childhood)	rs6011058	Inflammatory bowel disease	Wald ratio	1	-0.492788	0.062479	3.08896e-15	0.298 (0.037)	834	0.147 (0.019)	34652	LIME1	5'UTR	keep	keep
cg20642413 (Adolescence)	rs6062498	Inflammatory bowel disease	Wald ratio	1	-0.294574	0.0369876	1.66393e-15	0.525 (0.041)	837	-0.155 (0.019)	34652	ARFRP1	Body	keep	keep
cg09254322 (Childhood)	rs61872688	Inflammatory bowel disease	Wald ratio	1	-0.465803	0.0495356	5.28278e-21	0.355 (0.041)	834	-0.165 (0.018)	34652	NKX2-3		keep	keep
cg08761264 (Adolescence)	rs62037364	Inflammatory bowel disease	Wald ratio	1	-0.179775	0.0311119	7.54403e-09	-0.566 (0.037)	837	0.102 (0.018)	34652	SH2B1	TSS200	keep	keep
cg04193835 (Childhood)	rs6498084	Inflammatory bowel disease	Wald ratio	1	-0.212058	0.0372603	1.26108e-08	-0.548 (0.044)	834	0.116 (0.02)	34652	NPIPB6		discard	discard
cg13741927 (Pregnancy)	rs6560632	Inflammatory bowel disease	Wald ratio	1	0.161642	0.0239248	1.41626e-11	0.702 (0.037)	764	-0.114 (0.017)	34652	INPP5E	Body	keep	keep
cg26448609 (Pregnancy)	rs6961156	Inflammatory bowel disease	Wald ratio	1	-0.342134	0.0551131	5.37121e-10	0.314 (0.035)	764	-0.107 (0.017)	34652	LAMB1	Body	keep	keep
cg22778788 (Birth)	rs7078219	Inflammatory bowel disease	Wald ratio	1	-0.439026	0.0468584	7.30722e-21	0.376 (0.04)	771	-0.165 (0.018)	34652	NKX2-3	Body	keep	keep
cg03609639 (Childhood)	rs7080361	Inflammatory bowel disease	Wald ratio	1	-0.297683	0.0349736	1.71446e-17	0.492 (0.037)	834	0.146 (0.017)	34652	NKX2-3	TSS1500	discard	keep
cg14748795 (Pregnancy)	rs7095491	Inflammatory bowel disease	Wald ratio	1	0.251656	0.024695	2.18473e-24	0.68 (0.037)	764	0.171 (0.017)	34652	NKX2-3		keep	keep
cg01992765 (Adolescence)	rs762422	Inflammatory bowel disease	Wald ratio	1	-0.318508	0.0376023	2.44478e-17	-0.452 (0.04)	837	-0.144 (0.017)	34652	ICOSLG		keep	discard
cg06270615 (Childhood)	rs8069645	Inflammatory bowel disease	Wald ratio	1	0.149291	0.022692	4.73562e-11	-0.837 (0.039)	834	0.125 (0.019)	34652	STAT3	5'UTR	keep	keep
cg19468946 (Birth)	rs907092	Inflammatory bowel disease	Wald ratio	1	-0.377093	0.0463448	4.06234e-16	-0.363 (0.039)	771	0.137 (0.017)	34652	IKZF3	Body	discard	keep
cg19383211 (Adolescence)	rs9271074	Inflammatory bowel disease	Wald ratio	1	0.1878	0.0193578	2.9703e-22	1.09 (0.032)	837	-0.205 (0.021)	34652	HLA-DRB6	Body	discard	keep
cg04092800 (Childhood)	rs9283753	Inflammatory bowel disease	Wald ratio	1	0.468603	0.0574018	3.25318e-16	-0.298 (0.036)	834	0.14 (0.017)	34652	PTGER4	Body	discard	keep
cg23904955 (Adolescence)	rs10748781, rs11190133	Inflammatory bowel disease	Inverse variance weighted	2	0.312193	0.0482046	9.39288e-11	NA	837	NA	34652	NKX2-3		keep	keep
cg21419617 (Pregnancy)	rs228636, rs4908705	Inflammatory bowel disease	Inverse variance weighted	2	0.145171	0.0251698	8.03759e-09	NA	764	NA	34652	UTS2	1stExon	keep	keep
cg18357371 (Pregnancy)	rs1165200	Iron	Wald ratio	1	-0.0823359	0.0111969	1.93158e-13	-1.036 (0.037)	764	-0.085 (0.012)	23986	SLC17A3	TSS200	keep	keep
cg04800585 (Adolescence)	rs1540276	Iron	Wald ratio	1	0.197851	0.0214879	3.33662e-20	-0.493 (0.039)	837	-0.098 (0.011)	23986	HIST1H2BB	1stExon	keep	keep
cg26520678 (Pregnancy)	rs199755	Iron	Wald ratio	1	0.147022	0.0169518	4.21262e-18	-0.631 (0.042)	764	0.093 (0.011)	23986	TRIM38		discard	discard
cg22088368 (Birth)	rs2899280	Iron	Wald ratio	1	0.106205	0.0147673	6.38868e-13	0.67 (0.035)	771	0.071 (0.01)	23986	C22orf33	TSS1500	discard	keep
cg18617091 (Adolescence)	rs35771797	Iron	Wald ratio	1	-0.159676	0.0160605	2.72876e-23	0.753 (0.038)	837	0.12 (0.012)	23986	TMPRSS6	Body	keep	keep
cg03264133 (Childhood)	rs645279	Iron	Wald ratio	1	-0.0649013	0.00969479	2.16493e-11	1.114 (0.03)	834	-0.072 (0.011)	23986	SLC17A3		keep	keep
cg13569146 (Birth)	rs6930616	Iron	Wald ratio	1	0.128423	0.01906	1.60732e-11	-0.54 (0.035)	771	0.069 (0.01)	23986	HIST1H3PS1		keep	keep
cg17042849 (Middle age)	rs707889	Iron	Wald ratio	1	-0.123831	0.0149103	9.97482e-17	-0.791 (0.034)	742	0.098 (0.012)	23986	HIST1H4C	1stExon	discard	keep
cg14575656 (Birth)	rs9358927	Iron	Wald ratio	1	0.112968	0.0163908	5.49527e-12	-0.622 (0.035)	771	0.07 (0.01)	23986	HIST1H3PS1		keep	keep
cg25753631 (Birth)	rs9379782	Iron	Wald ratio	1	-0.128456	0.0189009	1.07343e-11	-0.571 (0.05)	771	0.073 (0.011)	23986	HIST1H2APS1		keep	keep
cg19979738 (Childhood)	rs9619658	Iron	Wald ratio	1	-0.214239	0.0240964	6.0611e-19	-0.457 (0.037)	834	0.098 (0.011)	23986	TMPRSS6	Body	discard	keep
cg19683494 (Pregnancy)	rs10074747	LDL cholesterol	Wald ratio	1	0.0654556	0.00540365	8.99082e-34	0.981 (0.045)	764	0.064 (0.005)	172993	ANKDD1B		keep	keep
cg27182047 (Adolescence)	rs1010167	LDL cholesterol	Wald ratio	1	0.0307314	0.0047941	1.45275e-10	0.814 (0.034)	837	0.025 (0.004)	165771	GSTM4	Body	keep	keep
cg02546618 (Pregnancy)	rs1010207	LDL cholesterol	Wald ratio	1	-0.0867018	0.0114236	3.20539e-14	0.341 (0.042)	764	0.03 (0.004)	171438	KIAA0892	TSS1500	keep	keep
cg01496416 (Adolescence)	rs10419829	LDL cholesterol	Wald ratio	1	-0.118844	0.0158291	6.00666e-14	0.398 (0.046)	837	0.047 (0.006)	88433	PVR	Body	keep	keep
cg26893134 (Adolescence)	rs10872142	LDL cholesterol	Wald ratio	1	-0.040724	0.00685197	2.79177e-09	0.774 (0.037)	837	0.032 (0.005)	89888	FRK	1stExon	keep	keep
cg09201001 (Adolescence)	rs11024743	LDL cholesterol	Wald ratio	1	0.0671704	0.00839631	1.24419e-15	-0.476 (0.047)	837	0.032 (0.004)	172920	SPTY2D1	TSS200	discard	keep
cg00908766 (Birth)	rs11102967	LDL cholesterol	Wald ratio	1	0.0979169	0.00573614	2.47455e-65	-0.994 (0.032)	771	0.097 (0.006)	73888	CELSR2	3'UTR	keep	keep
cg02573091 (Middle age)	rs112999710	LDL cholesterol	Wald ratio	1	-0.0350546	0.00566456	6.07757e-10	-1.218 (0.057)	742	0.043 (0.007)	170046	ANKDD1B		keep	keep
cg10583485 (Pregnancy)	rs1168041	LDL cholesterol	Wald ratio	1	-0.121869	0.0139692	2.68216e-18	0.415 (0.042)	764	0.051 (0.006)	89888	DOCK7	Body	discard	keep
cg04892187 (Childhood)	rs11787365	LDL cholesterol	Wald ratio	1	0.0685926	0.00984506	3.23281e-12	0.62 (0.033)	834	0.043 (0.006)	82810	PLEC1	Body	keep	keep
cg18764771 (Childhood)	rs12196579	LDL cholesterol	Wald ratio	1	-0.0373502	0.00622504	1.97318e-09	0.851 (0.033)	834	0.032 (0.005)	86937	FRK	TSS200	keep	keep
cg04232615 (Pregnancy)	rs12720926	LDL cholesterol	Wald ratio	1	-0.102793	0.016637	6.46842e-10	0.337 (0.039)	764	0.035 (0.006)	88433	CETP	Body	keep	keep
cg21684021 (Childhood)	rs12746961	LDL cholesterol	Wald ratio	1	0.217235	0.0153997	3.46921e-45	-0.61 (0.072)	834	0.133 (0.009)	77738.2	CELSR2	Body	keep	keep
cg10669058 (Pregnancy)	rs12973258	LDL cholesterol	Wald ratio	1	-0.11441	0.0137043	6.91442e-17	0.482 (0.054)	764	0.055 (0.007)	83036	CILP2	TSS1500	discard	keep
cg05614013 (Birth)	rs150024615	LDL cholesterol	Wald ratio	1	-0.197334	0.0199065	3.65344e-23	0.662 (0.09)	771	0.046 (0.005)	137623	SPC24		keep	keep
cg16723488 (Childhood)	rs17240441	LDL cholesterol	Wald ratio	1	0.267882	0.00922406	1.96077e-185	0.372 (0.042)	834	0.139 (0.005)	173029	APOB	TSS200	discard	keep
cg16213375 (Middle age)	rs174544	LDL cholesterol	Wald ratio	1	0.146579	0.0108789	2.23433e-41	-0.349 (0.038)	742	0.051 (0.004)	173017	FADS1	TSS200	keep	keep
cg07689907 (Adolescence)	rs174548	LDL cholesterol	Wald ratio	1	0.0797421	0.00678656	7.06188e-32	-0.589 (0.039)	837	0.047 (0.004)	167235	FADS1	Body	keep	keep
cg11250194 (Middle age)	rs174559	LDL cholesterol	Wald ratio	1	0.0837601	0.0089212	6.06365e-21	-0.605 (0.036)	742	0.051 (0.005)	83102	FADS2	Body	discard	keep
cg12943317 (Adolescence)	rs1910052	LDL cholesterol	Wald ratio	1	-0.0879765	0.0135964	9.76221e-11	0.375 (0.04)	837	0.033 (0.005)	173010	HAVCR1	Body	discard	keep
cg03719032 (Childhood)	rs2074298	LDL cholesterol	Wald ratio	1	-0.107917	0.0134307	9.3512e-16	0.424 (0.041)	834	0.046 (0.006)	76964	HAPLN4	TSS1500	keep	keep
cg01853986 (Childhood)	rs2315065	LDL cholesterol	Wald ratio	1	0.142543	0.0204372	3.0656e-12	0.773 (0.06)	834	0.11 (0.016)	67446	MAP3K4		discard	keep
cg08367326 (Childhood)	rs2570972	LDL cholesterol	Wald ratio	1	0.0232079	0.00390413	2.77396e-09	0.922 (0.032)	834	0.021 (0.004)	171223	AMIGO1	5'UTR	discard	keep
cg14725641 (Middle age)	rs28456	LDL cholesterol	Wald ratio	1	0.149297	0.0152168	1.00643e-22	-0.348 (0.043)	742	0.052 (0.005)	83099	MIR1908	TSS200	keep	keep
cg12421513 (Pregnancy)	rs4649083	LDL cholesterol	Wald ratio	1	-0.0641258	0.0102843	4.5093e-10	0.496 (0.036)	764	0.032 (0.005)	83054.9	RHD	1stExon	keep	discard
cg08505228 (Childhood)	rs4808959	LDL cholesterol	Wald ratio	1	0.0601955	0.00866282	3.68621e-12	-0.45 (0.043)	834	0.027 (0.004)	161387	GATAD2A	TSS1500	keep	keep
cg26112457 (Childhood)	rs512535	LDL cholesterol	Wald ratio	1	0.0752397	0.00909761	1.33656e-16	0.407 (0.04)	834	0.031 (0.004)	172987	APOB	TSS1500	keep	keep
cg01656853 (Adolescence)	rs516246	LDL cholesterol	Wald ratio	1	0.0543722	0.007287	8.5518e-14	-0.535 (0.039)	837	0.029 (0.004)	169990	FUT2	TSS200	keep	keep
cg25035485 (Adolescence)	rs541041	LDL cholesterol	Wald ratio	1	0.20819	0.00717382	3.59258e-185	-0.669 (0.051)	837	0.139 (0.005)	172284	APOB	Body	keep	keep
cg26567688 (Pregnancy)	rs5744595	LDL cholesterol	Wald ratio	1	-0.129226	0.012837	7.75623e-24	-0.467 (0.047)	764	0.06 (0.006)	90895	COL4A3BP	Body	discard	keep
cg02331830 (Childhood)	rs62522556	LDL cholesterol	Wald ratio	1	-0.0381425	0.00556455	7.15396e-12	-0.988 (0.026)	834	0.038 (0.006)	82749	PLEC1	Body	keep	keep
cg02175308 (Childhood)	rs638542	LDL cholesterol	Wald ratio	1	-0.0567376	0.00746547	2.96131e-14	0.804 (0.038)	834	0.046 (0.006)	86806	SORT1	TSS1500	keep	keep
cg27263049 (Adolescence)	rs6420181	LDL cholesterol	Wald ratio	1	0.0739092	0.0120214	7.83928e-10	0.449 (0.032)	837	0.033 (0.005)	82810	SPATC1	TSS1500	discard	keep
cg01751802 (Adolescence)	rs6511727	LDL cholesterol	Wald ratio	1	0.0644692	0.00920989	2.55963e-12	0.413 (0.036)	837	0.027 (0.004)	170239	KANK2	TSS1500	discard	keep
cg25123895 (Adolescence)	rs6548010	LDL cholesterol	Wald ratio	1	0.196621	0.007241	2.28061e-162	0.539 (0.043)	837	0.106 (0.004)	173033	APOB	TSS200	keep	keep
cg09502502 (Birth)	rs657420	LDL cholesterol	Wald ratio	1	0.122631	0.00754352	2.01185e-59	-0.517 (0.046)	771	0.063 (0.004)	172965	PSRC1	TSS1500	keep	keep
cg03772567 (Birth)	rs67722862	LDL cholesterol	Wald ratio	1	0.0724138	0.012069	1.97318e-09	1.044 (0.096)	771	0.076 (0.013)	89883	USP24	Body	keep	keep
cg24267699 (Childhood)	rs687621	LDL cholesterol	Wald ratio	1	0.0410846	0.00400575	1.10747e-24	0.974 (0.035)	834	0.04 (0.004)	166112	ABO	TSS1500	keep	keep
cg03280622 (Birth)	rs6984820	LDL cholesterol	Wald ratio	1	-0.0923158	0.0146866	3.2635e-10	-0.381 (0.031)	771	0.035 (0.006)	82810	PLEC1	Body	keep	keep
cg04757492 (Middle age)	rs6992333	LDL cholesterol	Wald ratio	1	0.0536468	0.00828813	9.62496e-11	0.664 (0.027)	742	0.036 (0.006)	82810	PLEC1	Body	keep	keep
cg24891660 (Middle age)	rs6992333	LDL cholesterol	Wald ratio	1	0.0429122	0.0066297	9.62496e-11	0.83 (0.026)	742	0.036 (0.006)	82810	PLEC1	Body	discard	keep
cg15001636 (Childhood)	rs73013167	LDL cholesterol	Wald ratio	1	-0.165331	0.0152244	1.79437e-27	0.374 (0.036)	834	0.062 (0.006)	88371	SMARCA4	Body	discard	keep
cg08203715 (Adolescence)	rs73632723	LDL cholesterol	Wald ratio	1	-0.11342	0.0118116	7.80969e-22	-0.703 (0.085)	837	0.08 (0.008)	169830	ST3GAL4	1stExon	discard	keep
cg09379229 (Adolescence)	rs75627662	LDL cholesterol	Wald ratio	1	0.222679	0.0175294	5.68149e-37	-0.365 (0.041)	837	0.081 (0.006)	83076	APOC1	TSS1500	discard	discard
cg09584711 (Adolescence)	rs77303550	LDL cholesterol	Wald ratio	1	0.199634	0.0179159	7.75895e-29	-0.274 (0.035)	837	0.055 (0.005)	159731	HPR	TSS200	keep	keep
cg03649429 (Pregnancy)	rs77385263	LDL cholesterol	Wald ratio	1	-0.0450479	0.00599042	5.47762e-14	-1.252 (0.041)	764	0.056 (0.008)	82835	COL4A3BP	Body	discard	keep
cg15226275 (Adolescence)	rs7774952	LDL cholesterol	Wald ratio	1	-0.0340232	0.00563441	1.55591e-09	0.923 (0.033)	837	0.031 (0.005)	89888	FRK	TSS200	discard	keep
cg04674755 (Childhood)	rs7808258	LDL cholesterol	Wald ratio	1	-0.0461567	0.00810098	1.21453e-08	0.531 (0.035)	834	0.025 (0.004)	116561	OGDH		discard	keep
cg19405177 (Pregnancy)	rs7833924	LDL cholesterol	Wald ratio	1	0.0363339	0.00561339	9.62496e-11	0.98 (0.028)	764	0.036 (0.006)	82810	PLEC1	Body	keep	keep
cg14636261 (Childhood)	rs7873416	LDL cholesterol	Wald ratio	1	0.07185	0.00906026	2.18736e-15	-0.475 (0.045)	834	0.034 (0.004)	138355	ABO	Body	keep	keep
cg09222892 (Birth)	rs9438900	LDL cholesterol	Wald ratio	1	0.0857527	0.0139785	8.53655e-10	-0.372 (0.034)	771	0.032 (0.005)	81827	RHCE	Body	keep	keep
cg27386326 (Adolescence)	rs968567	LDL cholesterol	Wald ratio	1	-0.0659606	0.00984764	2.11128e-11	0.538 (0.052)	837	0.036 (0.005)	160043	FADS2		keep	keep
cg08111832 (Adolescence)	rs11620783, rs17103672	LDL cholesterol	Inverse variance weighted	2	0.0882672	0.0110814	1.6474e-15	NA	837	NA	84967	NYNRIN	1stExon	keep	keep
cg07636176 (Childhood)	rs60403635, rs7575840	LDL cholesterol	Inverse variance weighted	2	0.194399	0.0154547	2.76664e-36	NA	834	NA	171709	APOB	TSS1500	keep	keep
cg04882995 (Adolescence)	rs1317286	Lung adenocarcinoma	Wald ratio	1	0.426561	0.0553572	1.30233e-14	0.686 (0.038)	837	0.293 (0.038)	18336	CHRNA3	Body	keep	keep
cg04140906 (Childhood)	rs28437878	Lung adenocarcinoma	Wald ratio	1	-0.292456	0.0358617	3.48806e-16	0.742 (0.043)	834	-0.217 (0.027)	18336	PSMA4	5'UTR	discard	keep
cg21642963 (Birth)	rs72740955	Lung adenocarcinoma	Wald ratio	1	0.786231	0.104322	4.82406e-14	0.365 (0.042)	771	0.287 (0.038)	18336	CHRNA5	1stExon	keep	keep
cg24631222 (Childhood)	rs9788682	Lung adenocarcinoma	Wald ratio	1	-0.280412	0.0402681	3.31611e-12	0.694 (0.036)	834	-0.195 (0.028)	18336	CHRNA5	Body	keep	keep
cg04882995 (Adolescence)	rs1317286	Lung cancer	Wald ratio	1	0.43481	0.036063	1.78271e-33	0.686 (0.038)	837	0.298 (0.025)	27209	CHRNA3	Body	keep	keep
cg04140906 (Childhood)	rs28437878	Lung cancer	Wald ratio	1	-0.343619	0.0228034	2.59961e-51	0.742 (0.043)	834	-0.255 (0.017)	27209	PSMA4	5'UTR	discard	keep
cg07973591 (Middle age)	rs58643100	Lung cancer	Wald ratio	1	-0.203853	0.0308966	4.17033e-11	0.553 (0.039)	742	-0.113 (0.017)	27209	CHRNA3	Body	discard	keep
cg11826999 (Childhood)	rs615470	Lung cancer	Wald ratio	1	-0.31201	0.0417794	8.14004e-14	0.396 (0.043)	834	-0.124 (0.017)	27209	CHRNA3	Body	keep	keep
cg21642963 (Birth)	rs72740955	Lung cancer	Wald ratio	1	0.825118	0.068712	3.21153e-33	0.365 (0.042)	771	0.301 (0.025)	27209	CHRNA5	1stExon	keep	keep
cg24631222 (Childhood)	rs9788682	Lung cancer	Wald ratio	1	-0.351606	0.0253986	1.39225e-43	0.694 (0.036)	834	-0.244 (0.018)	27209	CHRNA5	Body	keep	keep
cg21491176 (Childhood)	rs1124820	Mean cell haemoglobin	Wald ratio	1	0.200358	0.0330092	1.28096e-09	-0.391 (0.048)	834	0.078 (0.013)	39301	MAST1	Body	discard	keep
cg00509249 (Pregnancy)	rs11961369	Mean cell haemoglobin	Wald ratio	1	-0.157878	0.0152019	2.88905e-25	-0.632 (0.032)	764	0.1 (0.01)	51455	CCDC162	Body	keep	keep
cg04800585 (Adolescence)	rs1540276	Mean cell haemoglobin	Wald ratio	1	0.140482	0.0216907	9.37904e-11	-0.493 (0.039)	837	-0.069 (0.011)	47293	HIST1H2BB	1stExon	keep	keep
cg01087129 (Childhood)	rs160602	Mean cell haemoglobin	Wald ratio	1	0.13166	0.0185018	1.11047e-12	-0.217 (0.039)	834	0.08 (0.011)	43590	EPO	TSS1500	discard	keep
cg22088368 (Birth)	rs2899280	Mean cell haemoglobin	Wald ratio	1	0.110233	0.0147673	8.35236e-14	0.67 (0.035)	771	0.074 (0.01)	51347	C22orf33	TSS1500	discard	keep
cg19865134 (Adolescence)	rs3181215	Mean cell haemoglobin	Wald ratio	1	-0.166571	0.0235497	1.51433e-12	-0.522 (0.05)	837	-0.087 (0.012)	51364	C17orf63	TSS1500	keep	keep
cg16075940 (Middle age)	rs351728	Mean cell haemoglobin	Wald ratio	1	-0.104932	0.0119605	1.73666e-18	-0.811 (0.033)	742	-0.085 (0.01)	51415	C6orf183		discard	keep
cg18617091 (Adolescence)	rs35771797	Mean cell haemoglobin	Wald ratio	1	-0.151978	0.016326	1.29111e-20	0.753 (0.038)	837	0.115 (0.012)	45847	TMPRSS6	Body	keep	keep
cg03891268 (Pregnancy)	rs3893275	Mean cell haemoglobin	Wald ratio	1	-0.210975	0.0311014	1.17348e-11	0.505 (0.061)	764	0.107 (0.016)	49983	ZDHHC19		discard	keep
cg01595397 (Childhood)	rs6902650	Mean cell haemoglobin	Wald ratio	1	0.176306	0.0304726	7.22049e-09	0.322 (0.041)	834	0.057 (0.01)	46768	MED20	Body	keep	keep
cg17623882 (Childhood)	rs6925777	Mean cell haemoglobin	Wald ratio	1	0.118487	0.0201167	3.86196e-09	0.497 (0.038)	834	0.059 (0.01)	47023	USP49	Body	discard	keep
cg13569146 (Birth)	rs6930616	Mean cell haemoglobin	Wald ratio	1	0.148964	0.0185048	8.2794e-16	-0.54 (0.035)	771	0.081 (0.01)	51455	HIST1H3PS1		keep	keep
cg03309350 (Pregnancy)	rs6940878	Mean cell haemoglobin	Wald ratio	1	-0.23772	0.034005	2.73439e-12	-0.318 (0.037)	764	-0.076 (0.011)	43486	ALDH8A1		discard	keep
cg26870725 (Birth)	rs7249143	Mean cell haemoglobin	Wald ratio	1	0.141987	0.0219719	1.03202e-10	-0.542 (0.048)	771	-0.077 (0.012)	43355	MAST1	Body	keep	keep
cg12405742 (Adolescence)	rs869785	Mean cell haemoglobin	Wald ratio	1	-0.140363	0.0176327	1.71489e-15	0.573 (0.04)	837	-0.08 (0.01)	51406	THRB	5'UTR	keep	keep
cg12971338 (Birth)	rs9303621	Mean cell haemoglobin	Wald ratio	1	0.140848	0.0222578	2.48359e-10	0.562 (0.052)	771	-0.079 (0.013)	47384	TRAF4	TSS1500	keep	keep
cg22892432 (Pregnancy)	rs9310736	Mean cell haemoglobin	Wald ratio	1	-0.214058	0.0268903	1.71489e-15	0.376 (0.042)	764	-0.08 (0.01)	51406	THRB	TSS1500	keep	keep
cg14575656 (Birth)	rs9358927	Mean cell haemoglobin	Wald ratio	1	0.130966	0.0167122	4.63137e-15	-0.622 (0.035)	771	0.082 (0.01)	47384	HIST1H3PS1		keep	keep
cg19979738 (Childhood)	rs9619658	Mean cell haemoglobin	Wald ratio	1	-0.263089	0.0304491	5.60716e-18	-0.457 (0.037)	834	0.12 (0.014)	36876	TMPRSS6	Body	discard	keep
cg11399254 (Childhood)	rs11211481	Mean cell volume	Wald ratio	1	-0.184945	0.0309043	2.17141e-09	0.832 (0.029)	834	-0.154 (0.026)	54609	TAL1	5'UTR	keep	keep
cg00509249 (Pregnancy)	rs11961369	Mean cell volume	Wald ratio	1	-0.363579	0.0389549	1.02593e-20	-0.632 (0.032)	764	0.23 (0.025)	57858	CCDC162	Body	keep	keep
cg01087129 (Childhood)	rs160602	Mean cell volume	Wald ratio	1	0.322791	0.0475761	1.1631e-11	-0.217 (0.039)	834	0.195 (0.029)	46851	EPO	TSS1500	discard	keep
cg22088368 (Birth)	rs2899280	Mean cell volume	Wald ratio	1	0.253878	0.0377387	1.72873e-11	0.67 (0.035)	771	0.17 (0.025)	57749	C22orf33	TSS1500	discard	keep
cg10026317 (Birth)	rs2984618	Mean cell volume	Wald ratio	1	-0.255758	0.0434632	3.99351e-09	0.578 (0.042)	771	-0.148 (0.025)	57859	TAL1	5'UTR	discard	keep
cg19865134 (Adolescence)	rs3181215	Mean cell volume	Wald ratio	1	-0.346353	0.0603102	9.30923e-09	-0.522 (0.05)	837	-0.181 (0.032)	57765	C17orf63	TSS1500	keep	keep
cg16075940 (Middle age)	rs351728	Mean cell volume	Wald ratio	1	-0.24143	0.0305795	2.8994e-15	-0.811 (0.033)	742	-0.196 (0.025)	57818	C6orf183		discard	keep
cg18617091 (Adolescence)	rs35771797	Mean cell volume	Wald ratio	1	-0.388373	0.0414123	6.71053e-21	0.753 (0.038)	837	0.293 (0.031)	52248	TMPRSS6	Body	keep	keep
cg03891268 (Pregnancy)	rs3893275	Mean cell volume	Wald ratio	1	-0.576664	0.0794374	3.8895e-13	0.505 (0.061)	764	0.291 (0.04)	56382	ZDHHC19		discard	keep
cg01595397 (Childhood)	rs6902650	Mean cell volume	Wald ratio	1	0.461443	0.0780473	3.3726e-09	0.322 (0.041)	834	0.148 (0.025)	53172	MED20	Body	keep	keep
cg17623882 (Childhood)	rs6925777	Mean cell volume	Wald ratio	1	0.306578	0.0510964	1.97318e-09	0.497 (0.038)	834	0.152 (0.025)	53425	USP49	Body	discard	keep
cg13569146 (Birth)	rs6930616	Mean cell volume	Wald ratio	1	0.316432	0.0482976	5.68765e-11	-0.54 (0.035)	771	0.171 (0.026)	54746	HIST1H3PS1		keep	keep
cg03309350 (Pregnancy)	rs6940878	Mean cell volume	Wald ratio	1	-0.54471	0.0878463	5.62066e-10	-0.318 (0.037)	764	-0.173 (0.028)	46746	ALDH8A1		discard	keep
cg12405742 (Adolescence)	rs869785	Mean cell volume	Wald ratio	1	-0.366969	0.0450419	3.7218e-16	0.573 (0.04)	837	-0.21 (0.026)	57810	THRB	5'UTR	keep	keep
cg22892432 (Pregnancy)	rs9310736	Mean cell volume	Wald ratio	1	-0.559638	0.0686901	3.7218e-16	0.376 (0.042)	764	-0.21 (0.026)	57810	THRB	TSS1500	keep	keep
cg14575656 (Birth)	rs9358927	Mean cell volume	Wald ratio	1	0.294231	0.0437088	1.67787e-11	-0.622 (0.035)	771	0.183 (0.027)	50651	HIST1H3PS1		keep	keep
cg19979738 (Childhood)	rs9619658	Mean cell volume	Wald ratio	1	-0.680394	0.0777656	2.14688e-18	-0.457 (0.037)	834	0.311 (0.036)	41512	TMPRSS6	Body	discard	keep
cg12748000 (Childhood)	rs1076415	Mean platelet volume	Wald ratio	1	0.0354013	0.00385559	4.23873e-20	0.285 (0.032)	834	0.01 (0.001)	18678	CD9		discard	keep
cg26311262 (Childhood)	rs10866002	Mean platelet volume	Wald ratio	1	0.0159179	0.00238024	2.27015e-11	0.672 (0.055)	834	-0.011 (0.002)	17688.8	ARHGEF3	Body	keep	keep
cg01765077 (Childhood)	rs11043246	Mean platelet volume	Wald ratio	1	-0.0317029	0.00301932	8.63801e-26	0.331 (0.039)	834	0.011 (0.001)	19320	WDR66	TSS200	keep	keep
cg21016266 (Childhood)	rs11043275	Mean platelet volume	Wald ratio	1	0.0290346	0.00314541	2.68695e-20	-0.413 (0.041)	834	0.012 (0.001)	15942.7	WDR66	1stExon	keep	keep
cg05012661 (Pregnancy)	rs11731274	Mean platelet volume	Wald ratio	1	-0.00761421	0.00123058	6.11258e-10	1.3 (0.055)	764	-0.005 (0.001)	15944.7	KIAA0232		keep	keep
cg15883094 (Childhood)	rs2242259	Mean platelet volume	Wald ratio	1	-0.0195622	0.00256171	2.23443e-14	0.429 (0.037)	834	-0.008 (0.001)	19551	SETD1B	Body	keep	keep
cg12903224 (Adolescence)	rs2349975	Mean platelet volume	Wald ratio	1	-0.0134776	0.00208808	1.08544e-10	-0.527 (0.041)	837	-0.007 (0.001)	19314	FAR2	Body	keep	keep
cg22168489 (Pregnancy)	rs35139262	Mean platelet volume	Wald ratio	1	0.00983961	0.00163994	1.97318e-09	0.416 (0.038)	764	0.007 (0.001)	19280.9	WDR66	TSS1500	keep	keep
cg03732545 (Pregnancy)	rs3820337	Mean platelet volume	Wald ratio	1	-0.0203742	0.0033264	9.06836e-10	-0.481 (0.054)	764	-0.01 (0.002)	17265	CNTN2	TSS1500	keep	keep
cg19358608 (Pregnancy)	rs6132109	Mean platelet volume	Wald ratio	1	0.0141114	0.00247902	1.25334e-08	-0.524 (0.04)	764	0.007 (0.001)	17924.9	PDYN		discard	keep
cg11703745 (Pregnancy)	rs896320	Mean platelet volume	Wald ratio	1	-0.0140697	0.00230995	1.12271e-09	-0.476 (0.034)	764	0.007 (0.001)	19300	TMCC2	Body	keep	keep
cg09959585 (Middle age)	rs944002	Mean platelet volume	Wald ratio	1	-0.0160979	0.00236102	9.21999e-12	0.466 (0.05)	742	0.008 (0.001)	22910.1	C14orf73	Body	keep	keep
cg17775079 (Childhood)	rs9919429	Mean platelet volume	Wald ratio	1	-0.0338425	0.00299491	1.31218e-29	-0.334 (0.04)	834	-0.011 (0.001)	19336	LOC84989	TSS1500	keep	keep
cg09253762 (Pregnancy)	rs10877013	Multiple sclerosis	Wald ratio	1	0.321275	0.0476542	1.56434e-11	-0.375 (0.042)	764	0.12 (0.018)	38589	FAM119B	TSS1500	keep	keep
cg17429686 (Childhood)	rs10910111	Multiple sclerosis	Wald ratio	1	-0.319042	0.0493541	1.01736e-10	0.364 (0.036)	834	0.116 (0.018)	38589	TTC34		keep	keep
cg10314909 (Childhood)	rs11585048	Multiple sclerosis	Wald ratio	1	-0.287208	0.0442258	8.35212e-11	0.401 (0.04)	834	0.115 (0.018)	38589	MMEL1	Body	discard	keep
cg03594868 (Adolescence)	rs11666281	Multiple sclerosis	Wald ratio	1	-0.206302	0.029107	1.36338e-12	0.665 (0.039)	837	0.137 (0.019)	38589	MAST3	Body	keep	keep
cg07654569 (Birth)	rs13269243	Multiple sclerosis	Wald ratio	1	0.108905	0.0176306	6.5302e-10	1.057 (0.034)	771	0.115 (0.019)	38589	FAM164A	TSS1500	keep	keep
cg05575058 (Childhood)	rs1483573	Multiple sclerosis	Wald ratio	1	0.18837	0.0301362	4.0885e-10	0.611 (0.041)	834	0.115 (0.018)	38589	FAM164A	TSS1500	keep	keep
cg02310922 (Middle age)	rs1632958	Multiple sclerosis	Wald ratio	1	-0.516911	0.0408021	8.81253e-37	-0.502 (0.061)	742	0.259 (0.02)	38589	HLA-F		discard	discard
cg20776977 (Childhood)	rs28611770	Multiple sclerosis	Wald ratio	1	0.281958	0.0443771	2.10229e-10	-0.405 (0.035)	834	0.114 (0.018)	38589	MMEL1	TSS200	keep	keep
cg02586212 (Childhood)	rs2984920	Multiple sclerosis	Wald ratio	1	0.136264	0.0187453	3.61635e-13	-1.171 (0.032)	834	0.16 (0.022)	38589	RGS1	1stExon	keep	keep
cg00403498 (Childhood)	rs3117189	Multiple sclerosis	Wald ratio	1	-1.54184	0.0426189	1.3847e-286	-0.51 (0.057)	834	0.786 (0.022)	38589	PRRT1	TSS1500	keep	keep
cg01567482 (Childhood)	rs4075959	Multiple sclerosis	Wald ratio	1	0.266455	0.0371182	7.04491e-13	0.462 (0.031)	834	0.123 (0.017)	38589	RGS14	TSS1500	keep	keep
cg00392832 (Middle age)	rs4582090	Multiple sclerosis	Wald ratio	1	0.333741	0.0431279	1.00679e-14	-0.403 (0.047)	742	0.135 (0.017)	38589	IQCB1	TSS200	keep	keep
cg11382394 (Middle age)	rs4648448	Multiple sclerosis	Wald ratio	1	0.295298	0.0464767	2.10229e-10	-0.387 (0.047)	742	0.114 (0.018)	38589	MMEL1	TSS200	keep	keep
cg19697537 (Adolescence)	rs4808766	Multiple sclerosis	Wald ratio	1	-0.322679	0.0502116	1.30669e-10	0.382 (0.044)	837	0.123 (0.019)	38589	PDE4C	TSS200	keep	keep
cg04201373 (Childhood)	rs530878	Multiple sclerosis	Wald ratio	1	-0.331948	0.0576746	8.63653e-09	0.358 (0.041)	834	0.119 (0.021)	38589	GGNBP1	Body	keep	keep
cg02814054 (Birth)	rs56338130	Multiple sclerosis	Wald ratio	1	-0.217491	0.0306856	1.36338e-12	0.631 (0.041)	771	0.137 (0.019)	38589	MAST3	Body	keep	keep
cg17077288 (Pregnancy)	rs60733400	Multiple sclerosis	Wald ratio	1	-0.186293	0.0266347	2.66483e-12	0.661 (0.042)	764	0.123 (0.018)	38589	FAM213B		keep	keep
cg06937939 (Childhood)	rs7078273	Multiple sclerosis	Wald ratio	1	0.15812	0.0262779	1.77434e-09	-0.649 (0.039)	834	0.103 (0.017)	38589	RBM17		discard	keep
cg04616529 (Middle age)	rs725613	Multiple sclerosis	Wald ratio	1	0.644437	0.0616983	1.545e-25	-0.286 (0.031)	742	0.184 (0.018)	38589	CLEC16A	Body	keep	keep
cg13810673 (Childhood)	rs78461372	Multiple sclerosis	Wald ratio	1	0.262522	0.041045	1.59549e-10	-0.991 (0.085)	834	0.26 (0.041)	38589	GPR65	5'UTR	keep	keep
cg20592345 (Middle age)	rs1320496	Myocardial infarction	Wald ratio	1	-0.224863	0.0343089	5.59926e-11	-0.313 (0.04)	742	0.07 (0.011)	171875	LIPA	5'UTR	discard	keep
cg12555086 (Middle age)	rs1412445	Myocardial infarction	Wald ratio	1	-0.104166	0.0142999	3.23019e-13	-0.76 (0.033)	742	0.079 (0.011)	171875	LIPA	Body	keep	keep
cg17127132 (Adolescence)	rs1561198	Myocardial infarction	Wald ratio	1	0.123633	0.020409	1.38011e-09	0.505 (0.028)	837	0.062 (0.01)	171875	GGCX	Body	keep	keep
cg11772224 (Pregnancy)	rs2243548	Myocardial infarction	Wald ratio	1	0.173724	0.0278014	4.1379e-10	-0.39 (0.039)	764	0.068 (0.011)	171875	LIPA	TSS200	keep	keep
cg01853986 (Childhood)	rs2315065	Myocardial infarction	Wald ratio	1	0.337332	0.0331347	2.42026e-24	0.773 (0.06)	834	0.261 (0.026)	171875	MAP3K4		discard	keep
cg21160290 (Pregnancy)	rs505922	Myocardial infarction	Wald ratio	1	0.0702799	0.00971295	4.63183e-13	1.089 (0.03)	764	0.077 (0.011)	171875	ABO	Body	keep	keep
cg13531387 (Childhood)	rs514659	Myocardial infarction	Wald ratio	1	-0.195447	0.0269499	4.09917e-13	-0.392 (0.041)	834	0.077 (0.011)	171875	OBP2B		keep	keep
cg11879188 (Pregnancy)	rs529565	Myocardial infarction	Wald ratio	1	0.0517958	0.00713122	3.77892e-13	1.485 (0.109)	764	0.077 (0.011)	171875	ABO	Body	keep	keep
cg14271713 (Childhood)	rs677355	Myocardial infarction	Wald ratio	1	-0.202294	0.028603	1.52196e-12	-0.375 (0.043)	834	0.076 (0.011)	171875	ABO		keep	keep
cg24267699 (Childhood)	rs687621	Myocardial infarction	Wald ratio	1	0.0771123	0.0108302	1.0786e-12	0.974 (0.035)	834	0.075 (0.011)	171875	ABO	TSS1500	keep	keep
cg27045999 (Pregnancy)	rs2683260, rs7179305	Myocardial infarction	Inverse variance weighted	2	0.0870778	0.0149719	6.02462e-09	NA	764	NA	171875	C15orf26	TSS200	keep	keep
cg11489262 (Pregnancy)	rs186687365	Neuroticism	Wald ratio	1	0.039142	0.00626272	4.10453e-10	0.639 (0.048)	764	0.025 (0.004)	170911	MAPT	5'UTR	keep	keep
cg09781307 (Childhood)	rs10767664	Obesity class 1	Wald ratio	1	-0.237735	0.0324184	2.24498e-13	0.463 (0.046)	834	0.11 (0.015)	96886.8	BDNFOS	Body	keep	keep
cg10635145 (Childhood)	rs16917237	Obesity class 1	Wald ratio	1	0.113546	0.0181674	4.10453e-10	-0.881 (0.045)	834	0.1 (0.016)	93811	BDNF	Body	keep	keep
cg11023668 (Pregnancy)	rs2384058	Obesity class 1	Wald ratio	1	-0.0728848	0.0126756	8.92434e-09	-0.947 (0.027)	764	0.069 (0.012)	98605.7	ADCY3	Body	keep	keep
cg09469610 (Childhood)	rs3784707	Obesity class 1	Wald ratio	1	-0.199283	0.0318852	4.10453e-10	0.502 (0.052)	834	0.1 (0.016)	95785.4	SKOR1		discard	keep
cg24579218 (Adolescence)	rs8028313	Obesity class 1	Wald ratio	1	0.0919118	0.0137868	2.61678e-11	-1.088 (0.033)	837	0.1 (0.015)	96843.2	MAP2K5		keep	keep
cg09781307 (Childhood)	rs10767664	Overweight	Wald ratio	1	-0.166415	0.0237735	2.55963e-12	0.463 (0.046)	834	0.077 (0.011)	157615	BDNFOS	Body	keep	keep
cg10635145 (Childhood)	rs16917237	Overweight	Wald ratio	1	0.0874305	0.0124901	2.55963e-12	-0.881 (0.045)	834	0.077 (0.011)	152297	BDNF	Body	keep	keep
cg24579218 (Adolescence)	rs8028313	Overweight	Wald ratio	1	0.0597426	0.0101103	3.44001e-09	-1.088 (0.033)	837	0.065 (0.011)	157876	MAP2K5		keep	keep
cg18617091 (Adolescence)	rs35771797	Packed cell volume	Wald ratio	1	-0.170427	0.0285373	2.34229e-09	0.753 (0.038)	837	0.128 (0.022)	46923	TMPRSS6	Body	keep	keep
cg14636261 (Childhood)	rs7873416	Packed cell volume	Wald ratio	1	-0.217446	0.0375053	6.72094e-09	-0.475 (0.045)	834	-0.103 (0.018)	52832	ABO	Body	keep	keep
cg20301962 (Childhood)	rs62195575	Parkinson's disease	Wald ratio	1	-0.0113185	0.000511338	1.45311e-108	0.27 (0.037)	834	#VALUE!	1724	FZD2	1stExon	keep	discard
cg18487916 (Birth)	rs12635140	PGC cross-disorder traits	Wald ratio	1	-0.081771	0.0135075	1.41506e-09	0.896 (0.031)	771	0.073 (0.012)	61220	NEK4	Body	discard	keep
cg00139496 (Middle age)	rs2251219	PGC cross-disorder traits	Wald ratio	1	-0.245931	0.0399476	7.44405e-10	0.305 (0.032)	742	0.075 (0.012)	61220	GLT8D1	Body	discard	keep
cg05991220 (Pregnancy)	rs34341238	PGC cross-disorder traits	Wald ratio	1	0.205142	0.0337389	1.19974e-09	-0.362 (0.043)	764	0.074 (0.012)	61220	ITIH1	TSS200	discard	keep
cg12748000 (Childhood)	rs1076415	Platelet count	Wald ratio	1	-9.61129	1.46197	4.89145e-11	0.285 (0.032)	834	-2.742 (0.417)	66867	CD9		discard	keep
cg09450024 (Pregnancy)	rs17356664	Platelet count	Wald ratio	1	-7.57433	1.22502	6.28852e-10	0.369 (0.046)	764	-2.797 (0.452)	66867	EXOC3L2	TSS200	keep	keep
cg00255919 (Birth)	rs3846731	Platelet count	Wald ratio	1	2.57173	0.447532	9.11246e-09	0.95 (0.031)	771	-2.443 (0.425)	66867	IRF1	TSS1500	keep	keep
cg14441153 (Birth)	rs385893	Platelet count	Wald ratio	1	12.0647	0.958309	2.41115e-36	-0.518 (0.034)	771	-6.251 (0.497)	66867	AK3		discard	keep
cg14182974 (Adolescence)	rs423955	Platelet count	Wald ratio	1	9.17881	1.05466	3.2284e-18	-0.445 (0.044)	837	4.081 (0.469)	66867	RCL1	TSS1500	keep	keep
cg22494876 (Childhood)	rs4266924	Platelet count	Wald ratio	1	-7.46699	1.24162	1.81112e-09	0.498 (0.055)	834	3.721 (0.619)	66867	OR2B11		keep	keep
cg07313626 (Childhood)	rs4551631	Platelet count	Wald ratio	1	-6.06671	1.06178	1.10542e-08	0.487 (0.054)	834	2.956 (0.517)	66867	GCSAML		discard	keep
cg01035815 (Pregnancy)	rs4713675	Platelet count	Wald ratio	1	-7.8455	1.38178	1.36436e-08	0.292 (0.042)	764	2.294 (0.404)	66867	ITPR3	Body	discard	keep
cg03280622 (Birth)	rs6984820	Platelet count	Wald ratio	1	-6.60582	1.12798	4.73257e-09	-0.381 (0.031)	771	2.519 (0.43)	66867	PLEC1	Body	keep	keep
cg09959585 (Middle age)	rs944002	Platelet count	Wald ratio	1	7.95085	1.24512	1.70701e-10	0.466 (0.05)	742	-3.704 (0.58)	66867	C14orf73	Body	keep	keep
cg17775079 (Childhood)	rs9919429	Platelet count	Wald ratio	1	8.04792	1.19377	1.56657e-11	-0.334 (0.04)	834	2.687 (0.399)	66867	LOC84989	TSS1500	keep	keep
cg16907514 (Adolescence)	rs17253737	Putamen volume	Wald ratio	1	-74.0248	11.7766	3.26211e-10	0.516 (0.045)	837	-38.197 (6.077)	13145	KTN1	TSS1500	keep	keep
cg27312312 (Pregnancy)	rs34853759	Putamen volume	Wald ratio	1	-91.7497	14.5969	3.26696e-10	0.416 (0.043)	764	-38.195 (6.077)	13145	KTN1	TSS1500	discard	keep
cg13846998 (Pregnancy)	rs11239271	Red blood cell count	Wald ratio	1	0.026568	0.00419494	2.3992e-10	0.501 (0.043)	764	0.013 (0.002)	52179	TMEM72	TSS1500	keep	keep
cg00509249 (Pregnancy)	rs11961369	Red blood cell count	Wald ratio	1	0.0277118	0.00332542	7.85975e-17	-0.632 (0.032)	764	-0.018 (0.002)	53405	CCDC162	Body	keep	keep
cg12993791 (Childhood)	rs13227444	Red blood cell count	Wald ratio	1	0.0335944	0.00522193	1.24835e-10	0.575 (0.052)	834	0.019 (0.003)	43638	MOSPD3	Body	discard	keep
cg01087129 (Childhood)	rs160602	Red blood cell count	Wald ratio	1	-0.0297351	0.00396467	6.38178e-14	-0.217 (0.039)	834	-0.018 (0.002)	45480	EPO	TSS1500	discard	keep
cg16075940 (Middle age)	rs351728	Red blood cell count	Wald ratio	1	0.0213317	0.0025894	1.74974e-16	-0.811 (0.033)	742	0.017 (0.002)	53365	C6orf183		discard	keep
cg03309350 (Pregnancy)	rs6940878	Red blood cell count	Wald ratio	1	0.0462846	0.00755668	9.06836e-10	-0.318 (0.037)	764	0.015 (0.002)	45376	ALDH8A1		discard	keep
cg13850847 (Pregnancy)	rs7873416	Red blood cell count	Wald ratio	1	-0.0215664	0.00356737	1.48989e-09	-0.617 (0.041)	764	-0.013 (0.002)	53405	ABO	Body	discard	keep
cg12020464 (Adolescence)	rs8176751	Red blood cell count	Wald ratio	1	-0.0186551	0.00267534	3.10312e-12	-1.383 (0.07)	837	-0.026 (0.004)	53404	ABO	Body	keep	keep
cg12405742 (Adolescence)	rs869785	Red blood cell count	Wald ratio	1	0.0267109	0.00384078	3.53701e-12	0.573 (0.04)	837	0.015 (0.002)	53356	THRB	5'UTR	keep	keep
cg22892432 (Pregnancy)	rs9310736	Red blood cell count	Wald ratio	1	0.0407348	0.00585729	3.53701e-12	0.376 (0.042)	764	0.015 (0.002)	53356	THRB	TSS1500	keep	keep
cg23497683 (Pregnancy)	rs10168615	Rheumatoid arthritis	Wald ratio	1	-0.219003	0.0267705	2.82044e-16	0.435 (0.042)	764	0.095 (0.012)	58284	AFF3	TSS200	keep	keep
cg10057218 (Adolescence)	rs1031458	Rheumatoid arthritis	Wald ratio	1	0.261466	0.0432507	1.49075e-09	-0.319 (0.037)	837	-0.083 (0.014)	58284	GSDMB	TSS1500	discard	keep
cg22407511 (Childhood)	rs1049086	Rheumatoid arthritis	Wald ratio	1	0.887288	0.0530769	9.85488e-63	-0.418 (0.035)	834	-0.371 (0.022)	58284	HLA-DQB2	Body	keep	keep
cg14064762 (Childhood)	rs10760129	Rheumatoid arthritis	Wald ratio	1	0.240578	0.0370971	8.86688e-11	0.32 (0.035)	834	0.077 (0.012)	58284	TRAF1	5'UTR	keep	keep
cg17429686 (Childhood)	rs10910111	Rheumatoid arthritis	Wald ratio	1	-0.262129	0.0382786	7.49281e-12	0.364 (0.036)	834	0.095 (0.014)	58284	TTC34		keep	keep
cg18816397 (Adolescence)	rs111256513	Rheumatoid arthritis	Wald ratio	1	-1.28323	0.0586296	3.44646e-106	-0.764 (0.03)	837	0.728 (0.033)	58284	HLA-DRB5	Body	keep	discard
cg18024368 (Adolescence)	rs112123216	Rheumatoid arthritis	Wald ratio	1	0.286869	0.0455601	3.04449e-10	0.487 (0.04)	837	0.14 (0.022)	58284	HLA-DQB1	Body	keep	keep
cg19308663 (Childhood)	rs11217074	Rheumatoid arthritis	Wald ratio	1	-0.112664	0.0153992	2.55027e-13	1.163 (0.038)	834	0.131 (0.018)	58284	CXCR5		discard	keep
cg08188015 (Adolescence)	rs114281659	Rheumatoid arthritis	Wald ratio	1	0.581838	0.0306331	1.91974e-80	0.23 (0.038)	837	-0.635 (0.033)	58284	HLA-DRB5	Body	keep	keep
cg10314909 (Childhood)	rs11585048	Rheumatoid arthritis	Wald ratio	1	-0.262876	0.0351737	7.80079e-14	0.401 (0.04)	834	-0.105 (0.014)	58284	MMEL1	Body	discard	keep
cg06183267 (Pregnancy)	rs11681227	Rheumatoid arthritis	Wald ratio	1	-0.10843	0.015834	7.49281e-12	0.879 (0.032)	764	0.095 (0.014)	58284	AFF3	TSS200	keep	keep
cg04861640 (Childhood)	rs12000	Rheumatoid arthritis	Wald ratio	1	0.282754	0.0336656	4.50624e-17	-0.463 (0.046)	834	0.131 (0.016)	58284	ZNF187	TSS200	keep	keep
cg19919383 (Pregnancy)	rs12108065	Rheumatoid arthritis	Wald ratio	1	-0.22123	0.0369952	2.23173e-09	-0.377 (0.044)	764	-0.083 (0.014)	58284	PLCL2	Body	keep	keep
cg27443224 (Pregnancy)	rs12554120	Rheumatoid arthritis	Wald ratio	1	0.185912	0.0307529	1.49075e-09	-0.449 (0.038)	764	-0.083 (0.014)	58284	CCL21	1stExon	keep	keep
cg19758448 (Middle age)	rs1565920	Rheumatoid arthritis	Wald ratio	1	0.15296	0.0249305	8.49179e-10	-0.563 (0.044)	742	0.086 (0.014)	58284	PGAP3	3'UTR	keep	keep
cg01751245 (Childhood)	rs1866051	Rheumatoid arthritis	Wald ratio	1	0.289889	0.0383129	3.83871e-14	-0.36 (0.04)	834	0.104 (0.014)	58284	SPRED2	5'UTR	keep	keep
cg16847428 (Pregnancy)	rs1877386	Rheumatoid arthritis	Wald ratio	1	0.169106	0.0250017	1.34431e-11	0.558 (0.036)	764	-0.094 (0.014)	58284	RBPJ		keep	keep
cg21152671 (Adolescence)	rs1953126	Rheumatoid arthritis	Wald ratio	1	0.271255	0.0442111	8.49179e-10	0.318 (0.037)	837	0.086 (0.014)	58284	TRAF1	TSS1500	keep	keep
cg14349538 (Birth)	rs2004640	Rheumatoid arthritis	Wald ratio	1	-0.234689	0.0382513	8.49179e-10	0.367 (0.04)	771	0.086 (0.014)	58284	IRF5	TSS1500	keep	keep
cg09945482 (Childhood)	rs2014857	Rheumatoid arthritis	Wald ratio	1	-0.166311	0.0245532	1.25716e-11	-0.701 (0.055)	834	-0.117 (0.017)	58284	PTPN2		keep	keep
cg01856640 (Childhood)	rs2071129	Rheumatoid arthritis	Wald ratio	1	0.208058	0.0335962	5.9066e-10	0.506 (0.033)	834	-0.105 (0.017)	58284	RENBP	Body	keep	keep
cg19735538 (Childhood)	rs210138	Rheumatoid arthritis	Wald ratio	1	-0.238804	0.038561	5.9066e-10	-0.441 (0.051)	834	-0.105 (0.017)	58284	C6orf227	Body	keep	keep
cg07741184 (Adolescence)	rs2239826	Rheumatoid arthritis	Wald ratio	1	0.115666	0.0124489	1.52462e-20	0.911 (0.033)	837	-0.105 (0.011)	58284	CCR6		keep	keep
cg11545871 (Childhood)	rs2296737	Rheumatoid arthritis	Wald ratio	1	-0.174112	0.0236994	2.03132e-13	0.734 (0.052)	834	-0.128 (0.017)	58284	C6orf125	TSS1500	keep	keep
cg00334056 (Adolescence)	rs2296746	Rheumatoid arthritis	Wald ratio	1	-0.231943	0.0181812	2.83834e-37	-0.714 (0.035)	837	0.166 (0.013)	58284	LEMD2	Body	keep	keep
cg16557858 (Birth)	rs2517951	Rheumatoid arthritis	Wald ratio	1	-0.169075	0.0275571	8.49179e-10	0.51 (0.043)	771	0.086 (0.014)	58284	ERBB2	Body	discard	keep
cg05225461 (Childhood)	rs26233	Rheumatoid arthritis	Wald ratio	1	-0.197353	0.0330023	2.23173e-09	0.423 (0.034)	834	-0.083 (0.014)	58284	C5orf30	5'UTR	keep	keep
cg20776977 (Childhood)	rs28611770	Rheumatoid arthritis	Wald ratio	1	0.260085	0.0348004	7.80079e-14	-0.405 (0.035)	834	-0.105 (0.014)	58284	MMEL1	TSS200	keep	keep
cg09639931 (Childhood)	rs2941522	Rheumatoid arthritis	Wald ratio	1	-0.248578	0.0367514	1.34431e-11	0.379 (0.036)	834	-0.094 (0.014)	58284	ZPBP2	TSS200	keep	keep
cg00403498 (Childhood)	rs3117189	Rheumatoid arthritis	Wald ratio	1	0.538217	0.0395178	3.06141e-42	-0.51 (0.057)	834	-0.274 (0.02)	58284	PRRT1	TSS1500	keep	keep
cg16460356 (Adolescence)	rs3131382	Rheumatoid arthritis	Wald ratio	1	0.594241	0.0915583	8.56626e-11	-0.649 (0.072)	837	-0.386 (0.059)	58284	MSH5	1stExon	keep	keep
cg17134153 (Adolescence)	rs3761959	Rheumatoid arthritis	Wald ratio	1	-0.0850023	0.0131073	8.86688e-11	-0.905 (0.031)	837	0.077 (0.012)	58284	FCRL3	5'UTR	keep	keep
cg00140447 (Pregnancy)	rs3807306	Rheumatoid arthritis	Wald ratio	1	-0.188002	0.0248472	3.83871e-14	-0.555 (0.036)	764	0.104 (0.014)	58284	IRF5	5'UTR	discard	keep
cg11301670 (Childhood)	rs444210	Rheumatoid arthritis	Wald ratio	1	0.285163	0.0471705	1.49075e-09	-0.292 (0.038)	834	-0.083 (0.014)	58284	RNASET2	Body	keep	keep
cg15686393 (Childhood)	rs4711345	Rheumatoid arthritis	Wald ratio	1	0.275885	0.0373271	1.45714e-13	-0.382 (0.04)	834	-0.105 (0.014)	58284	MLN		discard	keep
cg17077288 (Pregnancy)	rs60733400	Rheumatoid arthritis	Wald ratio	1	-0.159444	0.0213342	7.80079e-14	0.661 (0.042)	764	-0.105 (0.014)	58284	FAM213B		keep	keep
cg00668559 (Pregnancy)	rs730775	Rheumatoid arthritis	Wald ratio	1	-0.117565	0.0201227	5.1445e-09	0.811 (0.033)	764	0.095 (0.016)	58284	NFKBIE	Body	keep	keep
cg03815147 (Pregnancy)	rs732083	Rheumatoid arthritis	Wald ratio	1	-0.144014	0.0220021	5.93144e-11	0.534 (0.039)	764	0.077 (0.012)	58284	PGAP3	Body	keep	keep
cg00765128 (Adolescence)	rs78224691	Rheumatoid arthritis	Wald ratio	1	0.224312	0.0380459	3.72823e-09	-0.425 (0.053)	837	0.095 (0.016)	58284	NKAPL	TSS200	discard	keep
cg07520810 (Childhood)	rs7902904	Rheumatoid arthritis	Wald ratio	1	0.367712	0.0515189	9.51106e-13	0.308 (0.037)	834	0.113 (0.016)	58284	ARID5B	Body	keep	keep
cg19468946 (Birth)	rs907092	Rheumatoid arthritis	Wald ratio	1	-0.262925	0.0383948	7.49281e-12	-0.363 (0.039)	771	0.095 (0.014)	58284	IKZF3	Body	discard	keep
cg11713064 (Adolescence)	rs2296739, rs4711345	Rheumatoid arthritis	Inverse variance weighted	2	0.209688	0.0201362	2.1527e-25	NA	837	NA	58284	LEMD2		keep	keep
cg13859433 (Adolescence)	rs2395446, rs756137	Rheumatoid arthritis	Inverse variance weighted	2	-0.207281	0.0180125	1.20758e-30	NA	837	NA	58284	LEMD2		keep	keep
cg07119830 (Pregnancy)	rs10786701	Schizophrenia	Wald ratio	1	0.133486	0.0231988	8.71549e-09	-0.772 (0.066)	764	-0.103 (0.018)	82315	TRIM8	Body	keep	keep
cg14345882 (Childhood)	rs10946817	Schizophrenia	Wald ratio	1	-0.211423	0.0301653	2.40332e-12	0.365 (0.028)	834	-0.077 (0.011)	82315	BTN3A2	TSS1500	keep	keep
cg03493300 (Pregnancy)	rs112913898	Schizophrenia	Wald ratio	1	-0.119808	0.0149959	1.35618e-15	1.227 (0.068)	764	-0.147 (0.018)	82315	CNNM2	Body	discard	keep
cg13061976 (Adolescence)	rs11632395	Schizophrenia	Wald ratio	1	0.227233	0.0361044	3.09828e-10	-0.33 (0.039)	837	-0.075 (0.012)	82315	ALPK3	TSS1500	discard	keep
cg08772003 (Adolescence)	rs12219247	Schizophrenia	Wald ratio	1	0.0957126	0.011461	6.76059e-17	-0.969 (0.031)	837	0.093 (0.011)	82315	AS3MT	Body	discard	keep
cg05863683 (Pregnancy)	rs12532128	Schizophrenia	Wald ratio	1	-0.13013	0.0208892	4.6791e-10	0.522 (0.042)	764	0.068 (0.011)	82315	MAD1L1	Body	keep	keep
cg23090046 (Birth)	rs12884809	Schizophrenia	Wald ratio	1	-0.162554	0.026266	6.06304e-10	-0.423 (0.033)	771	0.069 (0.011)	82315	KLC1	TSS1500	discard	keep
cg03959625 (Childhood)	rs12906474	Schizophrenia	Wald ratio	1	-0.166639	0.0268396	5.34269e-10	0.447 (0.04)	834	0.075 (0.012)	82315	LOC388152	Body	keep	discard
cg17173187 (Adolescence)	rs12914433	Schizophrenia	Wald ratio	1	-0.0837462	0.014374	5.66881e-09	0.842 (0.036)	837	-0.07 (0.012)	82315	NMB	Body	keep	keep
cg20295408 (Middle age)	rs13311111	Schizophrenia	Wald ratio	1	0.223362	0.0347991	1.3751e-10	-0.316 (0.029)	742	-0.071 (0.011)	82315	MAD1L1	Body	discard	discard
cg01687878 (Pregnancy)	rs1727305	Schizophrenia	Wald ratio	1	0.142597	0.0212412	1.90407e-11	0.541 (0.036)	764	0.077 (0.012)	82315	PITPNM2		keep	keep
cg22341471 (Childhood)	rs1727307	Schizophrenia	Wald ratio	1	-0.18575	0.0289267	1.35024e-10	-0.394 (0.042)	834	0.073 (0.011)	82315	ABCB9	5'UTR	keep	keep
cg01503516 (Adolescence)	rs17532346	Schizophrenia	Wald ratio	1	0.101313	0.0170495	2.81031e-09	-0.71 (0.037)	837	0.072 (0.012)	82315	NMB	TSS1500	keep	keep
cg21745287 (Adolescence)	rs1790121	Schizophrenia	Wald ratio	1	0.0961255	0.0147097	6.36737e-11	0.775 (0.038)	837	-0.074 (0.011)	82315	OGFOD2	3'UTR	discard	keep
cg12073833 (Pregnancy)	rs1801368	Schizophrenia	Wald ratio	1	0.0974833	0.0157514	6.0596e-10	-0.705 (0.033)	764	-0.069 (0.011)	82315	MAD1L1	Body	discard	keep
cg18278486 (Pregnancy)	rs199995480	Schizophrenia	Wald ratio	1	0.123284	0.0209416	3.93196e-09	0.504 (0.057)	764	-0.068 (0.012)	82315	LOC100270746	Body	keep	keep
cg20495738 (Birth)	rs2239030	Schizophrenia	Wald ratio	1	0.0973904	0.0136739	1.06095e-12	0.775 (0.033)	771	0.075 (0.011)	82315	CACNA1C	Body	discard	keep
cg12253985 (Middle age)	rs281785	Schizophrenia	Wald ratio	1	-0.172926	0.023784	3.57667e-13	-0.559 (0.046)	742	0.097 (0.013)	82315	C2orf47	Body	keep	keep
cg04140906 (Childhood)	rs28437878	Schizophrenia	Wald ratio	1	-0.0995109	0.0171251	6.21723e-09	0.742 (0.043)	834	-0.074 (0.013)	82315	PSMA4	5'UTR	discard	keep
cg23093090 (Birth)	rs284863	Schizophrenia	Wald ratio	1	0.0749852	0.0129415	6.86531e-09	-0.827 (0.033)	771	0.062 (0.011)	82315	C10orf26	3'UTR	keep	keep
cg15367212 (Childhood)	rs28544188	Schizophrenia	Wald ratio	1	0.198425	0.033193	2.25993e-09	-0.404 (0.048)	834	0.08 (0.013)	82315	CCDC39		discard	keep
cg08121925 (Childhood)	rs35080573	Schizophrenia	Wald ratio	1	0.206987	0.034666	2.35966e-09	-0.395 (0.049)	834	0.082 (0.014)	82315	CCDC39		discard	keep
cg00546117 (Pregnancy)	rs3765971	Schizophrenia	Wald ratio	1	-0.0743732	0.0128857	7.84512e-09	-0.885 (0.03)	764	-0.066 (0.011)	82315	RERE	5'UTR	keep	keep
cg14047540 (Childhood)	rs3802924	Schizophrenia	Wald ratio	1	0.151941	0.0229806	3.7993e-11	-0.583 (0.034)	834	0.089 (0.013)	82315	IGSF9B		keep	keep
cg10116432 (Pregnancy)	rs3902934	Schizophrenia	Wald ratio	1	0.243169	0.030756	2.64941e-15	-0.348 (0.045)	764	0.085 (0.011)	82315	NT5C2	TSS1500	keep	keep
cg07644039 (Pregnancy)	rs4148863	Schizophrenia	Wald ratio	1	0.0899845	0.0135876	3.53068e-11	0.839 (0.037)	764	0.075 (0.011)	82315	ARL6IP4	TSS1500	discard	keep
cg25936922 (Adolescence)	rs4410273	Schizophrenia	Wald ratio	1	-0.13932	0.0194062	7.0143e-13	-0.691 (0.048)	837	0.096 (0.013)	82315	C2orf47	Body	keep	keep
cg13447684 (Childhood)	rs4644136	Schizophrenia	Wald ratio	1	-0.107374	0.0173447	5.99272e-10	0.634 (0.038)	834	-0.068 (0.011)	82315	MAD1L1	Body	keep	keep
cg13165778 (Childhood)	rs4721190	Schizophrenia	Wald ratio	1	0.137436	0.0216907	2.35527e-10	-0.493 (0.04)	834	-0.068 (0.011)	82315	MAD1L1	Body	discard	discard
cg09436713 (Birth)	rs4765669	Schizophrenia	Wald ratio	1	-0.177111	0.0236738	7.35934e-14	-0.456 (0.043)	771	-0.081 (0.011)	82315	CACNA1C	Body	keep	keep
cg13511324 (Birth)	rs60249782	Schizophrenia	Wald ratio	1	0.135449	0.0192046	1.75197e-12	0.588 (0.039)	771	0.08 (0.011)	82315	C14orf153	3'UTR	keep	keep
cg08213375 (Childhood)	rs8013637	Schizophrenia	Wald ratio	1	0.0769557	0.0126316	1.11283e-09	0.855 (0.031)	834	0.066 (0.011)	82315	PPP1R13B	Body	keep	keep
cg11557618 (Adolescence)	rs1001780, rs2016394	Schizophrenia	Inverse variance weighted	2	0.11082	0.018724	3.24706e-09	NA	837	NA	82315	DLX2		keep	keep
cg10639394 (Pregnancy)	rs227554, rs4778984	Schizophrenia	Inverse variance weighted	2	0.134912	0.0233832	7.94564e-09	NA	764	NA	82315	GOLGA6L10	Body	keep	discard
cg05725404 (Adolescence)	rs112624357, rs11644694, rs71375920	Schizophrenia	Inverse variance weighted	3	-0.110391	0.0175389	3.0922e-10	NA	837	NA	82315	NDRG4	Body	keep	keep
cg20311846 (Birth)	rs10023335	Serum creatinine (eGFRcrea)	Wald ratio	1	0.0395051	0.00330406	6.00239e-33	-0.278 (0.036)	771	0.011 (0.001)	118349	SHROOM3	TSS200	keep	keep
cg17250863 (Birth)	rs11698977	Serum creatinine (eGFRcrea)	Wald ratio	1	0.0101382	0.00169585	2.25532e-09	-0.543 (0.042)	771	0.006 (0.001)	118374	GGT7	Body	keep	keep
cg12133118 (Adolescence)	rs11871125	Serum creatinine (eGFRcrea)	Wald ratio	1	-0.0179538	0.00245942	2.87768e-13	0.407 (0.043)	837	0.007 (0.001)	117386	SLC47A1	TSS1500	keep	keep
cg18435832 (Pregnancy)	rs12440038	Serum creatinine (eGFRcrea)	Wald ratio	1	-0.0163625	0.00125865	1.22343e-38	0.795 (0.044)	764	0.013 (0.001)	117508	GATM	TSS200	discard	keep
cg02780210 (Pregnancy)	rs12450559	Serum creatinine (eGFRcrea)	Wald ratio	1	-0.0169383	0.00214408	2.78903e-15	-0.466 (0.053)	764	-0.008 (0.001)	118442	CDK12		keep	keep
cg17261708 (Pregnancy)	rs12654812	Serum creatinine (eGFRcrea)	Wald ratio	1	-0.0103078	0.00141203	2.87768e-13	0.708 (0.039)	764	-0.007 (0.001)	118341	RGS14	Body	discard	keep
cg11197664 (Childhood)	rs13362309	Serum creatinine (eGFRcrea)	Wald ratio	1	-0.0143852	0.00232019	5.64632e-10	0.431 (0.046)	834	-0.006 (0.001)	118432	LMAN2		discard	keep
cg10760299 (Pregnancy)	rs1346268	Serum creatinine (eGFRcrea)	Wald ratio	1	-0.0131114	0.00100857	1.22343e-38	0.992 (0.037)	764	0.013 (0.001)	118447	GATM	Body	discard	keep
cg26796135 (Pregnancy)	rs16943246	Serum creatinine (eGFRcrea)	Wald ratio	1	-0.0227551	0.00175039	1.22343e-38	0.571 (0.051)	764	-0.013 (0.001)	118329	LOC145663	Body	keep	keep
cg27417997 (Childhood)	rs1876533	Serum creatinine (eGFRcrea)	Wald ratio	1	0.0216657	0.00332208	6.94968e-11	0.277 (0.042)	834	0.006 (0.001)	118445	SHROOM3	1stExon	keep	keep
cg00129232 (Adolescence)	rs1877031	Serum creatinine (eGFRcrea)	Wald ratio	1	0.00689485	0.00113273	1.15077e-09	0.812 (0.039)	837	-0.006 (0.001)	118445	STARD3	Body	discard	keep
cg19351954 (Pregnancy)	rs1881008	Serum creatinine (eGFRcrea)	Wald ratio	1	-0.0152628	0.00251159	1.2251e-09	-0.518 (0.068)	764	-0.008 (0.001)	118366	C7orf13		keep	keep
cg00730441 (Childhood)	rs2240736	Serum creatinine (eGFRcrea)	Wald ratio	1	0.017663	0.00226449	6.19072e-15	-0.442 (0.046)	834	0.008 (0.001)	111977	TBX2	Body	keep	keep
cg15971010 (Adolescence)	rs2252281	Serum creatinine (eGFRcrea)	Wald ratio	1	-0.0121606	0.00166583	2.87768e-13	0.6 (0.038)	837	0.007 (0.001)	117386	SLC47A1	TSS1500	keep	keep
cg10995755 (Adolescence)	rs2272051	Serum creatinine (eGFRcrea)	Wald ratio	1	-0.012963	0.00212963	1.15077e-09	-0.432 (0.043)	837	0.006 (0.001)	118430	TPRKB	TSS1500	keep	keep
cg08999081 (Childhood)	rs2295444	Serum creatinine (eGFRcrea)	Wald ratio	1	-0.00953066	0.00165438	8.36817e-09	0.556 (0.03)	834	-0.005 (0.001)	118374	PIGU	Body	keep	keep
cg21692194 (Childhood)	rs2440164	Serum creatinine (eGFRcrea)	Wald ratio	1	-0.0133896	0.00183419	2.87768e-13	0.545 (0.037)	834	0.007 (0.001)	117386	SLC47A1	TSS1500	keep	keep
cg06978288 (Middle age)	rs2869870	Serum creatinine (eGFRcrea)	Wald ratio	1	0.0190275	0.00277862	7.49806e-12	-0.331 (0.034)	742	-0.006 (0.001)	115561	STBD1	Body	keep	keep
cg05951609 (Adolescence)	rs34004070	Serum creatinine (eGFRcrea)	Wald ratio	1	0.016568	0.00215169	1.36066e-14	1.12 (0.089)	837	-0.008 (0.001)	115480	SHROOM3	1stExon	keep	keep
cg18651932 (Birth)	rs3796491	Serum creatinine (eGFRcrea)	Wald ratio	1	0.0176573	0.00228799	1.18735e-14	0.402 (0.044)	771	0.007 (0.001)	118372	STBD1	TSS1500	discard	keep
cg04486885 (Adolescence)	rs3812035	Serum creatinine (eGFRcrea)	Wald ratio	1	-0.0128635	0.00139821	3.5795e-20	0.715 (0.035)	837	-0.009 (0.001)	114652	SLC34A1	Body	keep	keep
cg01567482 (Childhood)	rs4075959	Serum creatinine (eGFRcrea)	Wald ratio	1	-0.0149351	0.0021645	5.20025e-12	0.462 (0.031)	834	0.007 (0.001)	118310	RGS14	TSS1500	keep	keep
cg03321784 (Middle age)	rs4332770	Serum creatinine (eGFRcrea)	Wald ratio	1	-0.0179346	0.002365	3.36788e-14	-0.507 (0.058)	742	0.009 (0.001)	118366	CDK12		keep	keep
cg15749260 (Childhood)	rs4852954	Serum creatinine (eGFRcrea)	Wald ratio	1	0.0254204	0.00359797	1.60365e-12	0.256 (0.027)	834	-0.007 (0.001)	118365	ALMS1P	TSS1500	keep	discard
cg23222488 (Adolescence)	rs4976645	Serum creatinine (eGFRcrea)	Wald ratio	1	-0.0151293	0.00244021	5.64632e-10	0.41 (0.038)	837	-0.006 (0.001)	118432	LMAN2		keep	keep
cg14839087 (Childhood)	rs6546869	Serum creatinine (eGFRcrea)	Wald ratio	1	0.0253061	0.0029932	2.80177e-17	0.368 (0.042)	834	-0.009 (0.001)	118365	NAT8B	1stExon	discard	keep
cg03815147 (Pregnancy)	rs732083	Serum creatinine (eGFRcrea)	Wald ratio	1	0.00991766	0.00172156	8.36817e-09	0.534 (0.039)	764	0.005 (0.001)	118372	PGAP3	Body	keep	keep
cg20311846 (Birth)	rs10023335	Serum cystatin C (eGFRcys)	Wald ratio	1	0.0430965	0.00682361	2.68786e-10	-0.278 (0.036)	771	0.012 (0.002)	33145	SHROOM3	TSS200	keep	keep
cg24168221 (Birth)	rs73312653	Serum cystatin C (eGFRcys)	Wald ratio	1	0.0208948	0.00307276	1.04619e-11	-0.814 (0.054)	771	0.017 (0.003)	33144	CST9	TSS1500	keep	keep
cg01438365 (Pregnancy)	rs9907379	Sitting height ratio	Wald ratio	1	-0.15939	0.02772	8.92434e-09	0.433 (0.05)	764	-0.069 (0.012)	21590	TBX2	Body	keep	keep
cg04882995 (Adolescence)	rs1317286	Squamous cell lung cancer	Wald ratio	1	0.401932	0.0543745	1.44717e-13	0.686 (0.038)	837	0.276 (0.037)	18313	CHRNA3	Body	keep	keep
cg04140906 (Childhood)	rs28437878	Squamous cell lung cancer	Wald ratio	1	-0.352129	0.0346454	2.87607e-24	0.742 (0.043)	834	-0.261 (0.026)	18313	PSMA4	5'UTR	discard	keep
cg21642963 (Birth)	rs72740955	Squamous cell lung cancer	Wald ratio	1	0.792565	0.105045	4.52331e-14	0.365 (0.042)	771	0.289 (0.038)	18313	CHRNA5	1stExon	keep	keep
cg24631222 (Childhood)	rs9788682	Squamous cell lung cancer	Wald ratio	1	-0.377033	0.0380986	4.32192e-23	0.694 (0.036)	834	-0.262 (0.026)	18313	CHRNA5	Body	keep	keep
cg19683494 (Pregnancy)	rs10074747	Total cholesterol	Wald ratio	1	0.0607656	0.00519974	1.49815e-31	0.981 (0.045)	764	0.06 (0.005)	187253	ANKDD1B		keep	keep
cg02546618 (Pregnancy)	rs1010207	Total cholesterol	Wald ratio	1	-0.104569	0.0111306	5.7361e-21	0.341 (0.042)	764	0.036 (0.004)	185621	KIAA0892	TSS1500	keep	keep
cg01496416 (Adolescence)	rs10419829	Total cholesterol	Wald ratio	1	-0.0924623	0.0153266	1.61156e-09	0.398 (0.046)	837	0.037 (0.006)	93067	PVR	Body	keep	keep
cg26893134 (Adolescence)	rs10872142	Total cholesterol	Wald ratio	1	-0.0405947	0.00672269	1.55591e-09	0.774 (0.037)	837	0.031 (0.005)	94595	FRK	1stExon	keep	keep
cg05256304 (Childhood)	rs10892073	Total cholesterol	Wald ratio	1	-0.0960084	0.0111345	6.5427e-18	-0.476 (0.036)	834	0.046 (0.005)	94595	SIK3	TSS1500	keep	keep
cg02869364 (Pregnancy)	rs10951499	Total cholesterol	Wald ratio	1	-0.0386031	0.00581372	3.13683e-11	-0.255 (0.043)	764	0.033 (0.005)	183314	C7orf50	Body	discard	keep
cg09201001 (Adolescence)	rs11024743	Total cholesterol	Wald ratio	1	0.0661209	0.0081864	6.64214e-16	-0.476 (0.047)	837	0.032 (0.004)	187161	SPTY2D1	TSS200	discard	keep
cg00908766 (Birth)	rs11102967	Total cholesterol	Wald ratio	1	0.0704438	0.00543424	1.98432e-38	-0.994 (0.032)	771	0.07 (0.005)	83208	CELSR2	3'UTR	keep	keep
cg17826107 (Birth)	rs11164605	Total cholesterol	Wald ratio	1	0.0579065	0.00986319	4.33259e-09	-0.629 (0.052)	771	0.036 (0.006)	94595	EVI5	3'UTR	keep	keep
cg02573091 (Middle age)	rs112999710	Total cholesterol	Wald ratio	1	-0.032838	0.00550037	2.37037e-09	-1.218 (0.057)	742	0.04 (0.007)	184232	ANKDD1B		keep	keep
cg20608306 (Childhood)	rs11493798	Total cholesterol	Wald ratio	1	-0.0657066	0.0079508	1.40692e-16	-0.667 (0.031)	834	0.044 (0.005)	94595	SIK3	TSS1500	discard	keep
cg10583485 (Pregnancy)	rs1168041	Total cholesterol	Wald ratio	1	-0.17895	0.0137283	7.72781e-39	0.415 (0.042)	764	0.074 (0.006)	94595	DOCK7	Body	discard	keep
cg24352561 (Pregnancy)	rs11763765	Total cholesterol	Wald ratio	1	-0.0267311	0.00402576	3.13683e-11	-1.242 (0.04)	764	0.033 (0.005)	183314	C7orf50	Body	keep	keep
cg04892187 (Childhood)	rs11787365	Total cholesterol	Wald ratio	1	0.0585862	0.00952227	7.62506e-10	0.62 (0.033)	834	0.036 (0.006)	87463	PLEC1	Body	keep	keep
cg18947209 (Adolescence)	rs12104449	Total cholesterol	Wald ratio	1	0.0485986	0.00719979	1.47845e-11	0.778 (0.048)	837	0.038 (0.006)	184159	MRPL33		keep	keep
cg18764771 (Childhood)	rs12196579	Total cholesterol	Wald ratio	1	-0.0371153	0.00610759	1.2251e-09	0.851 (0.033)	834	0.032 (0.005)	91559	FRK	TSS200	keep	keep
cg04232615 (Pregnancy)	rs12720926	Total cholesterol	Wald ratio	1	0.114973	0.0163399	1.97322e-12	0.337 (0.039)	764	0.039 (0.006)	93067	CETP	Body	keep	keep
cg21684021 (Childhood)	rs12746961	Total cholesterol	Wald ratio	1	0.163172	0.0147444	1.82047e-28	-0.61 (0.072)	834	0.1 (0.009)	87251.6	CELSR2	Body	keep	keep
cg10669058 (Pregnancy)	rs12973258	Total cholesterol	Wald ratio	1	-0.107558	0.0130814	1.99767e-16	0.482 (0.054)	764	0.052 (0.006)	92572.1	CILP2	TSS1500	discard	keep
cg25309888 (Childhood)	rs13013484	Total cholesterol	Wald ratio	1	-0.0767302	0.00977934	4.28991e-15	0.399 (0.044)	834	0.031 (0.004)	187222	MRPL33		keep	keep
cg22535403 (Childhood)	rs139840563	Total cholesterol	Wald ratio	1	0.115368	0.0170214	1.22038e-11	0.909 (0.041)	834	0.024 (0.004)	183973	ABO	Body	keep	keep
cg05614013 (Birth)	rs150024615	Total cholesterol	Wald ratio	1	-0.163147	0.019041	1.05132e-17	0.662 (0.09)	771	0.038 (0.004)	149815
cg16723488 (Childhood)	rs17240441	Total cholesterol	Wald ratio	1	0.237904	0.00883973	1.54542e-159	0.372 (0.042)	834	0.124 (0.005)	187291	APOB	TSS200	discard	keep
cg16213375 (Middle age)	rs174544	Total cholesterol	Wald ratio	1	0.137131	0.0103063	2.1489e-40	-0.349 (0.038)	742	0.048 (0.004)	187272	FADS1	TSS200	keep	keep
cg07689907 (Adolescence)	rs174548	Total cholesterol	Wald ratio	1	0.0736342	0.00644723	3.28234e-30	-0.589 (0.039)	837	0.043 (0.004)	179944	FADS1	Body	keep	keep
cg11250194 (Middle age)	rs174559	Total cholesterol	Wald ratio	1	0.072526	0.00859078	3.11133e-17	-0.605 (0.036)	742	0.044 (0.005)	92646	FADS2	Body	discard	keep
cg12943317 (Adolescence)	rs1910052	Total cholesterol	Wald ratio	1	-0.0959744	0.0130632	2.02798e-13	0.375 (0.04)	837	0.036 (0.005)	187273	HAVCR1	Body	discard	keep
cg14085527 (Pregnancy)	rs1997243	Total cholesterol	Wald ratio	1	0.0389078	0.0058596	3.13683e-11	0.853 (0.049)	764	0.033 (0.005)	183314	C7orf50	Body	discard	discard
cg03719032 (Childhood)	rs2074298	Total cholesterol	Wald ratio	1	-0.103911	0.0129595	1.07322e-15	0.424 (0.041)	834	0.044 (0.006)	85015.9	HAPLN4	TSS1500	keep	keep
cg19644145 (Childhood)	rs2107449	Total cholesterol	Wald ratio	1	-0.0676546	0.0115979	5.43309e-09	-0.31 (0.037)	834	0.021 (0.004)	187252	SP4	Body	discard	keep
cg01853986 (Childhood)	rs2315065	Total cholesterol	Wald ratio	1	0.142543	0.0204372	3.0656e-12	0.773 (0.06)	834	0.11 (0.016)	68430	MAP3K4		discard	keep
cg01368799 (Middle age)	rs2622934	Total cholesterol	Wald ratio	1	-0.0867065	0.0121895	1.13377e-12	-0.435 (0.038)	742	0.038 (0.005)	94595	PAFAH1B2	TSS200	discard	keep
cg14725641 (Middle age)	rs28456	Total cholesterol	Wald ratio	1	0.127763	0.0146425	2.6503e-18	-0.348 (0.043)	742	0.045 (0.005)	92642	MIR1908	TSS200	keep	keep
cg15460135 (Middle age)	rs367070	Total cholesterol	Wald ratio	1	-0.0421197	0.00663843	2.22675e-10	-0.874 (0.045)	742	0.037 (0.006)	90314.1	LILRA3	TSS1500	keep	discard
cg06566627 (Pregnancy)	rs3736594	Total cholesterol	Wald ratio	1	0.0830062	0.0109366	3.20539e-14	-0.357 (0.042)	764	0.03 (0.004)	184175	MRPL33		discard	keep
cg04539111 (Pregnancy)	rs3785100	Total cholesterol	Wald ratio	1	-0.0250839	0.00436242	8.92434e-09	-1.192 (0.05)	764	0.03 (0.005)	185035	SLC12A4	Body	keep	keep
cg21955916 (Birth)	rs380267	Total cholesterol	Wald ratio	1	-0.069631	0.0109745	2.22675e-10	-0.529 (0.035)	771	0.037 (0.006)	90314.1	LILRB2	TSS200	discard	keep
cg11773468 (Childhood)	rs4002471	Total cholesterol	Wald ratio	1	-0.0671076	0.0103093	7.54345e-11	0.514 (0.037)	834	0.035 (0.005)	93067	MAMSTR	3'UTR	discard	keep
cg21962901 (Childhood)	rs4808802	Total cholesterol	Wald ratio	1	-0.0532457	0.0093339	1.16654e-08	-0.471 (0.049)	834	0.025 (0.004)	178494	ISYNA1	TSS200	discard	keep
cg08505228 (Childhood)	rs4808959	Total cholesterol	Wald ratio	1	0.0688583	0.00844069	3.40914e-16	-0.45 (0.043)	834	0.031 (0.004)	175355	GATAD2A	TSS1500	keep	keep
cg26112457 (Childhood)	rs512535	Total cholesterol	Wald ratio	1	0.0575363	0.00885173	8.032e-11	0.407 (0.04)	834	0.023 (0.004)	187248	APOB	TSS1500	keep	keep
cg01656853 (Adolescence)	rs516246	Total cholesterol	Wald ratio	1	0.0588565	0.0069133	1.68741e-17	-0.535 (0.039)	837	0.032 (0.004)	184136	FUT2	TSS200	keep	keep
cg25035485 (Adolescence)	rs541041	Total cholesterol	Wald ratio	1	0.186071	0.00687491	2.52895e-161	-0.669 (0.051)	837	0.125 (0.005)	186549	APOB	Body	keep	keep
cg25313204 (Adolescence)	rs555754	Total cholesterol	Wald ratio	1	0.0660136	0.0108603	1.21364e-09	-0.47 (0.04)	837	0.031 (0.005)	94595	SLC22A3	TSS1500	keep	keep
cg26567688 (Pregnancy)	rs5744595	Total cholesterol	Wald ratio	1	-0.113179	0.0121951	1.68366e-20	-0.467 (0.047)	764	0.053 (0.006)	100488	COL4A3BP	Body	discard	keep
cg17454857 (Adolescence)	rs6120974	Total cholesterol	Wald ratio	1	0.0628851	0.00996738	2.80679e-10	-0.552 (0.059)	837	0.035 (0.006)	167572	ERGIC3		discard	keep
cg02331830 (Childhood)	rs62522556	Total cholesterol	Wald ratio	1	-0.0328814	0.00546338	1.76021e-09	-0.988 (0.026)	834	0.033 (0.005)	87400	PLEC1	Body	keep	keep
cg02175308 (Childhood)	rs638542	Total cholesterol	Wald ratio	1	-0.0457882	0.00734105	4.45221e-10	0.804 (0.038)	834	0.037 (0.006)	91474	SORT1	TSS1500	keep	keep
cg01751802 (Adolescence)	rs6511727	Total cholesterol	Wald ratio	1	0.0593795	0.00872516	1.0066e-11	0.413 (0.036)	837	0.025 (0.004)	184415	KANK2	TSS1500	discard	keep
cg25123895 (Adolescence)	rs6548010	Total cholesterol	Wald ratio	1	0.165058	0.00705533	4.8347e-121	0.539 (0.043)	837	0.089 (0.004)	187299	APOB	TSS200	keep	keep
cg09502502 (Birth)	rs657420	Total cholesterol	Wald ratio	1	0.0932302	0.00715667	8.58895e-39	-0.517 (0.046)	771	0.048 (0.004)	187230	PSRC1	TSS1500	keep	keep
cg03772567 (Birth)	rs67722862	Total cholesterol	Wald ratio	1	0.0677203	0.0117816	9.03226e-09	1.044 (0.096)	771	0.071 (0.012)	94590	USP24	Body	keep	keep
cg24267699 (Childhood)	rs687621	Total cholesterol	Wald ratio	1	0.0417009	0.00390304	1.20671e-26	0.974 (0.035)	834	0.041 (0.004)	178788	ABO	TSS1500	keep	keep
cg04087571 (Middle age)	rs688456	Total cholesterol	Wald ratio	1	-0.0544995	0.00758158	6.55522e-13	-0.91 (0.04)	742	0.05 (0.007)	94595	SIK3	Body	keep	keep
cg03280622 (Birth)	rs6984820	Total cholesterol	Wald ratio	1	-0.0810386	0.0141621	1.0514e-08	-0.381 (0.031)	771	0.031 (0.005)	87463	PLEC1	Body	keep	keep
cg04757492 (Middle age)	rs6992333	Total cholesterol	Wald ratio	1	0.0477697	0.00813743	4.34823e-09	0.664 (0.027)	742	0.032 (0.005)	87463	PLEC1	Body	keep	keep
cg24891660 (Middle age)	rs6992333	Total cholesterol	Wald ratio	1	0.0382112	0.00650916	4.34823e-09	0.83 (0.026)	742	0.032 (0.005)	87463	PLEC1	Body	discard	keep
cg06353428 (Childhood)	rs7190487	Total cholesterol	Wald ratio	1	0.028449	0.00411311	4.62394e-12	-1.167 (0.039)	834	0.033 (0.005)	185752	MARVELD3	5'UTR	keep	discard
cg15001636 (Childhood)	rs73013167	Total cholesterol	Wald ratio	1	-0.131944	0.0149573	1.13009e-18	0.374 (0.036)	834	0.049 (0.006)	93002	SMARCA4	Body	discard	keep
cg08203715 (Adolescence)	rs73632723	Total cholesterol	Wald ratio	1	-0.0721503	0.0113847	2.33523e-10	-0.703 (0.085)	837	0.051 (0.008)	184041	ST3GAL4	1stExon	discard	keep
cg09379229 (Adolescence)	rs75627662	Total cholesterol	Wald ratio	1	0.096138	0.0167078	8.71054e-09	-0.365 (0.041)	837	0.035 (0.006)	92627	APOC1	TSS1500	discard	discard
cg09584711 (Adolescence)	rs77303550	Total cholesterol	Wald ratio	1	0.209141	0.0171846	4.47913e-34	-0.274 (0.035)	837	0.057 (0.005)	173539	HPR	TSS200	keep	keep
cg03649429 (Pregnancy)	rs77385263	Total cholesterol	Wald ratio	1	-0.0394569	0.00567093	3.45759e-12	-1.252 (0.041)	764	0.049 (0.007)	92319.9	COL4A3BP	Body	discard	keep
cg05304507 (Pregnancy)	rs7774952	Total cholesterol	Wald ratio	1	-0.0392084	0.00634802	6.55504e-10	0.803 (0.031)	764	0.032 (0.005)	94595	FRK	TSS200	discard	keep
cg04674755 (Childhood)	rs7808258	Total cholesterol	Wald ratio	1	-0.0476639	0.00791258	1.70359e-09	0.531 (0.035)	834	0.025 (0.004)	126865	OGDH		discard	keep
cg19405177 (Pregnancy)	rs7833924	Total cholesterol	Wald ratio	1	0.0323535	0.00551133	4.34823e-09	0.98 (0.028)	764	0.032 (0.005)	87463	PLEC1	Body	keep	keep
cg14636261 (Childhood)	rs7873416	Total cholesterol	Wald ratio	1	0.0573114	0.00863885	3.26386e-11	-0.475 (0.045)	834	0.027 (0.004)	150024	ABO	Body	keep	keep
cg15146515 (Middle age)	rs838144	Total cholesterol	Wald ratio	1	0.0810486	0.0127465	2.03746e-10	0.416 (0.041)	742	0.034 (0.005)	93067	IZUMO1	TSS1500	keep	keep
cg25324164 (Middle age)	rs968567	Total cholesterol	Wald ratio	1	0.057738	0.00931847	5.78873e-10	-0.547 (0.04)	742	0.032 (0.005)	171965	FADS2	Body	keep	keep
cg07636176 (Childhood)	rs60403635, rs7575840	Total cholesterol	Inverse variance weighted	2	0.164988	0.0106204	2.01309e-54	NA	834	NA	185966	APOB	TSS1500	keep	keep
cg14345882 (Childhood)	rs10946817	Transferrin	Wald ratio	1	0.167829	0.0287942	5.59039e-09	0.365 (0.028)	834	0.061 (0.011)	23986	BTN3A2	TSS1500	keep	keep
cg18357371 (Pregnancy)	rs1165200	Transferrin	Wald ratio	1	0.126544	0.011583	8.75404e-28	-1.036 (0.037)	764	0.131 (0.012)	23986	SLC17A3	TSS200	keep	keep
cg11823142 (Childhood)	rs12213438	Transferrin	Wald ratio	1	0.118529	0.0188403	3.14895e-10	0.547 (0.036)	834	0.065 (0.01)	23986	VN1R13P		discard	keep
cg04800585 (Adolescence)	rs1540276	Transferrin	Wald ratio	1	-0.184675	0.0218934	3.30679e-17	-0.493 (0.039)	837	0.091 (0.011)	23986	HIST1H2BB	1stExon	keep	keep
cg02310922 (Middle age)	rs1632958	Transferrin	Wald ratio	1	0.180423	0.0265152	1.01393e-11	-0.502 (0.061)	742	-0.091 (0.013)	23986	HLA-F		discard	discard
cg26520678 (Pregnancy)	rs199755	Transferrin	Wald ratio	1	-0.138466	0.0172687	1.07176e-15	-0.631 (0.042)	764	-0.087 (0.011)	23986	TRIM38		discard	discard
cg15691649 (Middle age)	rs645279	Transferrin	Wald ratio	1	0.135363	0.0198747	9.70502e-12	0.559 (0.042)	742	0.076 (0.011)	23986	SLC17A3		keep	keep
cg13736514 (Childhood)	rs6939048	Transferrin	Wald ratio	1	-0.152643	0.0232807	5.5047e-11	0.455 (0.045)	834	0.07 (0.011)	23986	HIST1H3PS1		keep	keep
cg17042849 (Middle age)	rs707889	Transferrin	Wald ratio	1	0.153778	0.0152894	8.48296e-24	-0.791 (0.034)	742	-0.122 (0.012)	23986	HIST1H4C	1stExon	discard	keep
cg25753631 (Birth)	rs9379782	Transferrin	Wald ratio	1	0.181659	0.019426	8.65349e-21	-0.571 (0.05)	771	-0.104 (0.011)	23986	HIST1H2APS1		keep	keep
cg07011110 (Childhood)	rs13194984, rs7765920	Transferrin	Inverse variance weighted	2	0.208697	0.0224542	1.48123e-20	NA	834	NA	23986	BTN1A1	TSS1500	keep	keep
cg22532997 (Middle age)	rs1016854	Transferrin Saturation	Wald ratio	1	0.231444	0.0331976	3.13138e-12	0.319 (0.047)	742	0.074 (0.011)	23986	LRRC16A	TSS1500	keep	keep
cg14345882 (Childhood)	rs10946817	Transferrin Saturation	Wald ratio	1	-0.191961	0.0282457	1.07477e-11	0.365 (0.028)	834	-0.07 (0.01)	23986	BTN3A2	TSS1500	keep	keep
cg18357371 (Pregnancy)	rs1165200	Transferrin Saturation	Wald ratio	1	-0.129633	0.0112934	1.68931e-30	-1.036 (0.037)	764	-0.134 (0.012)	23986	SLC17A3	TSS200	keep	keep
cg04800585 (Adolescence)	rs1540276	Transferrin Saturation	Wald ratio	1	0.270018	0.0214879	3.24588e-36	-0.493 (0.039)	837	-0.133 (0.011)	23986	HIST1H2BB	1stExon	keep	keep
cg02310922 (Middle age)	rs1632958	Transferrin Saturation	Wald ratio	1	-0.188995	0.0257177	1.99939e-13	-0.502 (0.061)	742	0.095 (0.013)	23986	HLA-F		discard	discard
cg26520678 (Pregnancy)	rs199755	Transferrin Saturation	Wald ratio	1	0.200729	0.0169518	2.39232e-32	-0.631 (0.042)	764	0.127 (0.011)	23986	TRIM38		discard	discard
cg20615401 (Adolescence)	rs203876	Transferrin Saturation	Wald ratio	1	-0.181571	0.0307149	3.38997e-09	0.368 (0.041)	837	0.067 (0.011)	23986	ZSCAN16	TSS200	keep	keep
cg22088368 (Birth)	rs2899280	Transferrin Saturation	Wald ratio	1	0.112172	0.0149165	5.47762e-14	0.67 (0.035)	771	0.075 (0.01)	23986	C22orf33	TSS1500	discard	keep
cg18617091 (Adolescence)	rs35771797	Transferrin Saturation	Wald ratio	1	-0.166313	0.0160605	3.95646e-25	0.753 (0.038)	837	0.125 (0.012)	23986	TMPRSS6	Body	keep	keep
cg03264133 (Childhood)	rs645279	Transferrin Saturation	Wald ratio	1	-0.0868043	0.00978456	7.21285e-19	1.114 (0.03)	834	-0.097 (0.011)	23986	SLC17A3		keep	keep
cg10570941 (Middle age)	rs6901243	Transferrin Saturation	Wald ratio	1	-0.15299	0.026823	1.17232e-08	-0.503 (0.051)	742	0.077 (0.014)	23986	HIST1H3G	TSS1500	keep	keep
cg13569146 (Birth)	rs6930616	Transferrin Saturation	Wald ratio	1	0.165988	0.019245	6.40927e-18	-0.54 (0.035)	771	0.09 (0.01)	23986	HIST1H3PS1		keep	keep
cg13736514 (Childhood)	rs6939048	Transferrin Saturation	Wald ratio	1	0.1544	0.0226219	8.77768e-12	0.455 (0.045)	834	-0.07 (0.01)	23986	HIST1H3PS1		keep	keep
cg17042849 (Middle age)	rs707889	Transferrin Saturation	Wald ratio	1	-0.180187	0.0149103	1.27163e-33	-0.791 (0.034)	742	0.143 (0.012)	23986	HIST1H4C	1stExon	discard	keep
cg14575656 (Birth)	rs9358927	Transferrin Saturation	Wald ratio	1	0.1435	0.0165515	4.32489e-18	-0.622 (0.035)	771	0.089 (0.01)	23986	HIST1H3PS1		keep	keep
cg25753631 (Birth)	rs9379782	Transferrin Saturation	Wald ratio	1	-0.195135	0.019076	1.46488e-24	-0.571 (0.05)	771	0.112 (0.011)	23986	HIST1H2APS1		keep	keep
cg19979738 (Childhood)	rs9619658	Transferrin Saturation	Wald ratio	1	-0.224315	0.0240964	1.28931e-20	-0.457 (0.037)	834	0.102 (0.011)	23986	TMPRSS6	Body	discard	keep
cg02546618 (Pregnancy)	rs1010207	Triglycerides	Wald ratio	1	-0.0902168	0.0102519	1.36816e-18	0.341 (0.042)	764	0.031 (0.004)	176133	KIAA0892	TSS1500	keep	keep
cg22108175 (Middle age)	rs1031045	Triglycerides	Wald ratio	1	0.140388	0.0127319	2.84763e-28	1.186 (0.141)	742	0.167 (0.015)	160767	LPL	5'UTR	keep	keep
cg05256304 (Childhood)	rs10892073	Triglycerides	Wald ratio	1	-0.107773	0.0102941	1.19413e-25	-0.476 (0.036)	834	0.051 (0.005)	91013	SIK3	TSS1500	keep	keep
cg03023068 (Childhood)	rs113407226	Triglycerides	Wald ratio	1	0.0931565	0.0126064	1.4726e-13	0.611 (0.062)	834	0.057 (0.008)	86661.2	SLC30A3	TSS200	discard	keep
cg20608306 (Childhood)	rs11493798	Triglycerides	Wald ratio	1	-0.080408	0.00735074	7.52088e-28	-0.667 (0.031)	834	0.054 (0.005)	91013	SIK3	TSS1500	discard	keep
cg10583485 (Pregnancy)	rs1168041	Triglycerides	Wald ratio	1	-0.157514	0.0125241	2.82833e-36	0.415 (0.042)	764	0.065 (0.005)	91013	DOCK7	Body	discard	keep
cg00981651 (Middle age)	rs11697323	Triglycerides	Wald ratio	1	-0.0427665	0.00675261	2.3992e-10	0.489 (0.041)	742	0.021 (0.003)	176109	PCIF1	Body	keep	keep
cg26034919 (Childhood)	rs11887784	Triglycerides	Wald ratio	1	0.10433	0.00877033	1.24405e-32	-0.547 (0.04)	834	0.057 (0.005)	86744	KRTCAP3	Body	keep	keep
cg27529037 (Adolescence)	rs11906879	Triglycerides	Wald ratio	1	-0.0271157	0.00416194	7.26163e-11	0.793 (0.032)	837	0.022 (0.003)	175898	PCIF1	Body	keep	keep
cg18947209 (Adolescence)	rs12104449	Triglycerides	Wald ratio	1	0.10144	0.00668552	5.33176e-52	0.778 (0.048)	837	0.079 (0.005)	174669	MRPL33		keep	keep
cg04845466 (Childhood)	rs1262430	Triglycerides	Wald ratio	1	0.0597237	0.00371945	5.09485e-58	-0.941 (0.031)	834	0.056 (0.004)	163995	KRTCAP3	TSS200	keep	keep
cg12648201 (Childhood)	rs1262430	Triglycerides	Wald ratio	1	0.069357	0.00431939	5.09485e-58	-0.81 (0.034)	834	0.056 (0.004)	163995	KRTCAP3	TSS200	keep	keep
cg04232615 (Pregnancy)	rs12720926	Triglycerides	Wald ratio	1	-0.108437	0.0148544	2.87768e-13	0.337 (0.039)	764	0.037 (0.005)	89485	CETP	Body	keep	keep
cg10669058 (Pregnancy)	rs12973258	Triglycerides	Wald ratio	1	-0.104651	0.0124585	4.46479e-17	0.482 (0.054)	764	0.05 (0.006)	86672.9	CILP2	TSS1500	discard	keep
cg07920525 (Adolescence)	rs13013484	Triglycerides	Wald ratio	1	-0.138828	0.00985761	4.8087e-45	0.365 (0.046)	837	0.051 (0.004)	177743	MRPL33		discard	keep
cg25309888 (Childhood)	rs13013484	Triglycerides	Wald ratio	1	-0.127131	0.00902708	4.8087e-45	0.399 (0.044)	834	0.051 (0.004)	177743	MRPL33		keep	keep
cg07452164 (Adolescence)	rs13225333	Triglycerides	Wald ratio	1	-0.108696	0.00866296	4.11973e-36	0.612 (0.04)	837	0.067 (0.005)	87918	TBL2	TSS1500	discard	keep
cg07423334 (Adolescence)	rs137911841	Triglycerides	Wald ratio	1	-0.0611122	0.010494	5.76177e-09	-0.388 (0.064)	837	0.02 (0.003)	175934	PDXDC1	Body	discard	discard
cg16213375 (Middle age)	rs174544	Triglycerides	Wald ratio	1	-0.12797	0.00973375	1.76923e-39	-0.349 (0.038)	742	0.045 (0.003)	177785	FADS1	TSS200	keep	keep
cg07689907 (Adolescence)	rs174548	Triglycerides	Wald ratio	1	-0.0714286	0.00610791	1.36075e-31	-0.589 (0.039)	837	0.042 (0.004)	171720	FADS1	Body	keep	keep
cg11250194 (Middle age)	rs174559	Triglycerides	Wald ratio	1	-0.0616223	0.00826037	8.65225e-14	-0.605 (0.036)	742	0.037 (0.005)	86744.1	FADS2	Body	discard	keep
cg09015232 (Childhood)	rs17577	Triglycerides	Wald ratio	1	0.0392024	0.00651112	1.73521e-09	0.737 (0.052)	834	0.029 (0.005)	162480	SLC12A5	TSS1500	keep	keep
cg03719032 (Childhood)	rs2074298	Triglycerides	Wald ratio	1	-0.0989632	0.0122526	6.64214e-16	0.424 (0.041)	834	0.042 (0.005)	80337	HAPLN4	TSS1500	keep	keep
cg07191594 (Childhood)	rs2236416	Triglycerides	Wald ratio	1	-0.0675471	0.0101754	3.17326e-11	-0.462 (0.053)	834	0.031 (0.005)	176200	SLC12A5	TSS200	keep	keep
cg01368799 (Middle age)	rs2622934	Triglycerides	Wald ratio	1	-0.106026	0.0110396	7.67765e-22	-0.435 (0.038)	742	0.046 (0.005)	91013	PAFAH1B2	TSS200	discard	keep
cg14725641 (Middle age)	rs28456	Triglycerides	Wald ratio	1	-0.117428	0.0140683	7.0055e-17	-0.348 (0.043)	742	0.041 (0.005)	86740.1	MIR1908	TSS200	keep	keep
cg27656787 (Childhood)	rs3123629	Triglycerides	Wald ratio	1	-0.0550386	0.00957192	8.92434e-09	-0.376 (0.034)	834	0.021 (0.004)	177678	LPA	TSS1500	discard	discard
cg20004424 (Childhood)	rs35624969	Triglycerides	Wald ratio	1	-0.200862	0.0149425	3.41615e-41	0.348 (0.04)	834	0.07 (0.005)	85537.9	TBL2	TSS1500	discard	keep
cg06566627 (Pregnancy)	rs3736594	Triglycerides	Wald ratio	1	0.145261	0.0103758	1.55871e-44	-0.357 (0.042)	764	0.052 (0.004)	174688	MRPL33		discard	keep
cg15001016 (Adolescence)	rs3843467	Triglycerides	Wald ratio	1	-0.0307359	0.00363636	2.85422e-17	-1.155 (0.034)	837	0.036 (0.004)	177774	HMGN1P17		keep	keep
cg02592271 (Adolescence)	rs4803	Triglycerides	Wald ratio	1	0.060545	0.0050896	1.24405e-32	-0.943 (0.033)	837	0.057 (0.005)	86767	KRTCAP3	Body	keep	keep
cg17158414 (Childhood)	rs4803	Triglycerides	Wald ratio	1	0.065049	0.00546822	1.24405e-32	-0.878 (0.034)	834	0.057 (0.005)	86767	KRTCAP3	1stExon	discard	keep
cg20102877 (Childhood)	rs4803	Triglycerides	Wald ratio	1	0.059753	0.00502302	1.24405e-32	-0.956 (0.032)	834	0.057 (0.005)	86767	KRTCAP3	Body	discard	keep
cg24768116 (Adolescence)	rs4803	Triglycerides	Wald ratio	1	0.0678147	0.00570071	1.24405e-32	-0.842 (0.035)	837	0.057 (0.005)	86767	KRTCAP3	TSS200	keep	keep
cg08505228 (Childhood)	rs4808959	Triglycerides	Wald ratio	1	0.0584185	0.00799645	2.76123e-13	-0.45 (0.043)	834	0.026 (0.004)	165863	GATAD2A	TSS1500	keep	keep
cg05784532 (Pregnancy)	rs4846838	Triglycerides	Wald ratio	1	-0.0569837	0.00856898	2.93093e-11	-0.7 (0.045)	764	0.04 (0.006)	86737	GALNT2	Body	keep	keep
cg03162506 (Birth)	rs5750561	Triglycerides	Wald ratio	1	-0.0437488	0.00641147	8.88305e-12	0.53 (0.04)	771	0.023 (0.003)	175846	PLA2G6		keep	keep
cg11095122 (Pregnancy)	rs6992467	Triglycerides	Wald ratio	1	0.109583	0.01776	6.81982e-10	-0.711 (0.038)	764	0.02 (0.005)	91013	CSGALNACT1	TSS1500	keep	keep
cg03418659 (Adolescence)	rs749767	Triglycerides	Wald ratio	1	-0.0292303	0.00499412	4.82955e-09	0.681 (0.036)	837	0.02 (0.003)	176158	MYST1	TSS1500	keep	keep
cg09379229 (Adolescence)	rs75627662	Triglycerides	Wald ratio	1	-0.202958	0.01616	3.53347e-36	-0.365 (0.041)	837	0.074 (0.006)	86719	APOC1	TSS1500	discard	discard
cg12000995 (Pregnancy)	rs7597145	Triglycerides	Wald ratio	1	0.0625557	0.00389581	5.09485e-58	-0.898 (0.037)	764	0.056 (0.004)	163995	KRTCAP3	TSS200	keep	keep
cg01400685 (Pregnancy)	rs968567	Triglycerides	Wald ratio	1	-0.0374759	0.00647561	7.15549e-09	-0.726 (0.047)	764	0.027 (0.005)	163958	FADS2	Body	keep	keep
cg06781209 (Adolescence)	rs968567	Triglycerides	Wald ratio	1	-0.0368115	0.00636081	7.15549e-09	-0.739 (0.045)	837	0.027 (0.005)	163958	FADS2	TSS1500	keep	keep
cg17775079 (Childhood)	rs9919429	Triglycerides	Wald ratio	1	-0.0934412	0.0140761	3.17326e-11	-0.334 (0.04)	834	0.031 (0.005)	91013	JMJD1C	Body	keep	keep
cg04198914 (Childhood)	rs11657964	Type 2 diabetes	Wald ratio	1	0.166031	0.025488	7.31275e-11	0.629 (0.038)	834	0.104 (0.016)	76327	HNF1B	TSS1500	keep	keep
cg15453836 (Middle age)	rs12901503	Type 2 diabetes	Wald ratio	1	-0.153614	0.0250372	8.49179e-10	0.561 (0.047)	742	0.086 (0.014)	92445	PEAK1		keep	keep
cg03864215 (Childhood)	rs5213	Type 2 diabetes	Wald ratio	1	0.191039	0.026065	2.3132e-13	0.451 (0.041)	834	0.086 (0.012)	110142	KCNJ11	3'UTR	discard	keep
cg23956648 (Childhood)	rs6784185	Type 2 diabetes	Wald ratio	1	-0.114218	0.0186161	8.49179e-10	-0.755 (0.034)	834	0.086 (0.014)	104563	IGF2BP2	Body	keep	keep
cg25064352 (Birth)	rs734312	Type 2 diabetes	Wald ratio	1	-0.175281	0.0307444	1.18937e-08	0.386 (0.045)	771	0.068 (0.012)	97996	WFS1		keep	discard
cg01883759 (Pregnancy)	rs849327	Type 2 diabetes	Wald ratio	1	0.206433	0.0301454	7.49281e-12	0.462 (0.043)	764	0.095 (0.014)	93436	JAZF1	TSS200	keep	keep
cg22407511 (Childhood)	rs1049086	Ulcerative colitis	Wald ratio	1	-0.531571	0.0590626	2.25452e-19	-0.418 (0.035)	834	0.222 (0.025)	27432	HLA-DQB2	Body	keep	keep
cg00674004 (Childhood)	rs10883359	Ulcerative colitis	Wald ratio	1	-0.286398	0.0460945	5.18872e-10	0.519 (0.044)	834	0.148 (0.024)	27432	NKX2-3		keep	keep
cg25452067 (Pregnancy)	rs10883369	Ulcerative colitis	Wald ratio	1	-0.454838	0.0676545	1.7808e-11	0.358 (0.045)	764	-0.163 (0.024)	27432	NKX2-3		keep	keep
cg23615741 (Childhood)	rs11190130	Ulcerative colitis	Wald ratio	1	-0.436199	0.0618384	1.74042e-12	0.359 (0.041)	834	-0.157 (0.022)	27432	NKX2-3		keep	keep
cg03711485 (Birth)	rs11190133	Ulcerative colitis	Wald ratio	1	-0.28209	0.0443249	1.96396e-10	0.539 (0.044)	771	-0.152 (0.024)	27432	NKX2-3	3'UTR	keep	keep
cg11988910 (Childhood)	rs11190141	Ulcerative colitis	Wald ratio	1	-0.403575	0.0549558	2.07874e-13	0.408 (0.041)	834	-0.164 (0.022)	27432	NKX2-3		keep	keep
cg26981746 (Birth)	rs112825823	Ulcerative colitis	Wald ratio	1	0.275177	0.0278571	5.17887e-23	1.12 (0.043)	771	-0.308 (0.031)	27432	HLA-DRB5	Body	keep	keep
cg00119778 (Birth)	rs114626048	Ulcerative colitis	Wald ratio	1	0.176998	0.0266667	3.19182e-11	1.2 (0.044)	771	0.212 (0.032)	27432	HLA-DRB5		discard	keep
cg04461101 (Pregnancy)	rs115693743	Ulcerative colitis	Wald ratio	1	0.287452	0.0310757	2.24382e-20	1.004 (0.048)	764	0.289 (0.031)	27432	HLA-DRB6		discard	discard
cg17806162 (Adolescence)	rs1886731	Ulcerative colitis	Wald ratio	1	-0.204603	0.0321829	2.05061e-10	0.687 (0.031)	837	0.141 (0.022)	27432	HES5		discard	keep
cg20394284 (Pregnancy)	rs1887428	Ulcerative colitis	Wald ratio	1	0.283858	0.0359839	3.05952e-15	0.623 (0.044)	764	-0.177 (0.022)	27432	JAK2	TSS1500	discard	keep
cg06313718 (Pregnancy)	rs2172252	Ulcerative colitis	Wald ratio	1	-0.348666	0.0442022	3.07089e-15	-0.505 (0.047)	764	-0.176 (0.022)	27432	APEH	Body	keep	keep
cg09639931 (Childhood)	rs2941522	Ulcerative colitis	Wald ratio	1	-0.322092	0.0561413	9.62766e-09	0.379 (0.036)	834	-0.122 (0.021)	27432	ZPBP2	TSS200	keep	keep
cg00403498 (Childhood)	rs3117189	Ulcerative colitis	Wald ratio	1	-0.380069	0.0584428	7.85982e-11	-0.51 (0.057)	834	0.194 (0.03)	27432	PRRT1	TSS1500	keep	keep
cg15505276 (Pregnancy)	rs3820333	Ulcerative colitis	Wald ratio	1	0.31221	0.0401512	7.49424e-15	-0.555 (0.041)	764	-0.173 (0.022)	27432	RNF186	TSS1500	keep	keep
cg09254322 (Childhood)	rs61872688	Ulcerative colitis	Wald ratio	1	-0.440182	0.0624824	1.8561e-12	0.355 (0.041)	834	-0.156 (0.022)	27432	NKX2-3		keep	keep
cg26448609 (Pregnancy)	rs6961156	Ulcerative colitis	Wald ratio	1	-0.512274	0.0694489	1.62782e-13	0.314 (0.035)	764	-0.161 (0.022)	27432	LAMB1	Body	keep	keep
cg22778788 (Birth)	rs7078219	Ulcerative colitis	Wald ratio	1	-0.415333	0.0591054	2.11045e-12	0.376 (0.04)	771	-0.156 (0.022)	27432	NKX2-3	Body	keep	keep
cg03609639 (Childhood)	rs7080361	Ulcerative colitis	Wald ratio	1	-0.286694	0.0441236	8.16604e-11	0.492 (0.037)	834	0.141 (0.022)	27432	NKX2-3	TSS1500	discard	keep
cg14748795 (Pregnancy)	rs7095491	Ulcerative colitis	Wald ratio	1	0.231515	0.0311627	1.09244e-13	0.68 (0.037)	764	0.157 (0.021)	27432	NKX2-3		keep	keep
cg01992765 (Adolescence)	rs762422	Ulcerative colitis	Wald ratio	1	-0.301915	0.0475559	2.17225e-10	-0.452 (0.04)	837	-0.136 (0.022)	27432	ICOSLG		keep	discard
cg19468946 (Birth)	rs907092	Ulcerative colitis	Wald ratio	1	-0.373506	0.0582069	1.39107e-10	-0.363 (0.039)	771	0.135 (0.021)	27432	IKZF3	Body	discard	keep
cg19383211 (Adolescence)	rs9271074	Ulcerative colitis	Wald ratio	1	0.302387	0.0238532	7.93139e-37	1.09 (0.032)	837	-0.33 (0.026)	27432	HLA-DRB6	Body	discard	keep
cg23904955 (Adolescence)	rs10748781, rs11190133	Ulcerative colitis	Inverse variance weighted	2	0.28911	0.0306041	3.49469e-21	NA	837	NA	27432	NKX2-3		keep	keep
cg14895029 (Pregnancy)	rs73047387, rs798526	Ulcerative colitis	Inverse variance weighted	2	0.163249	0.0276429	3.51303e-09	NA	764	NA	27432	GNA12	Body	keep	keep
cg02734326 (Middle age)	rs12647117	Urate	Wald ratio	1	0.314176	0.0292322	6.08169e-27	-0.716 (0.04)	742	-0.225 (0.021)	7189	SLC2A9	Body	keep	keep
cg16785938 (Pregnancy)	rs13137343	Urate	Wald ratio	1	0.897904	0.0836888	7.43319e-27	-0.25 (0.031)	764	-0.224 (0.021)	7189	SLC2A9	1stExon	keep	keep
cg09781307 (Childhood)	rs10767664	Waist circumference	Wald ratio	1	-0.0734817	0.0101578	4.68825e-13	0.463 (0.046)	834	0.034 (0.005)	185302	BDNFOS	Body	keep	keep
cg20434926 (Adolescence)	rs11672660	Waist circumference	Wald ratio	1	0.0865801	0.0113636	2.55554e-14	-0.37 (0.046)	837	0.032 (0.004)	227199	GIPR	Body	keep	keep
cg09754948 (Adolescence)	rs12928404	Waist circumference	Wald ratio	1	0.0995644	0.0136901	3.52301e-13	0.321 (0.037)	837	0.032 (0.004)	153912	ATXN2L	TSS1500	keep	keep
cg27413008 (Adolescence)	rs151181	Waist circumference	Wald ratio	1	-0.0638517	0.00700309	7.6773e-20	-0.486 (0.041)	837	0.031 (0.003)	239040	IL27	TSS1500	keep	keep
cg10635145 (Childhood)	rs16917237	Waist circumference	Wald ratio	1	0.0363347	0.00465539	5.95591e-15	-0.881 (0.045)	834	0.032 (0.004)	240086	BDNF	Body	keep	keep
cg22814740 (Childhood)	rs17391694	Waist circumference	Wald ratio	1	0.0686678	0.011183	8.23394e-10	0.51 (0.055)	834	0.035 (0.006)	219272	FUBP1	Body	keep	keep
cg16082401 (Childhood)	rs2238691	Waist circumference	Wald ratio	1	0.0594023	0.00779655	2.55554e-14	-0.539 (0.046)	834	0.032 (0.004)	227199	GIPR	Body	keep	keep
cg08550394 (Adolescence)	rs2907272	Waist circumference	Wald ratio	1	-0.0515858	0.00859763	1.97318e-09	0.523 (0.052)	837	-0.027 (0.005)	243433	ADCY9	3'UTR	discard	keep
cg05377527 (Birth)	rs3817334	Waist circumference	Wald ratio	1	0.0445633	0.00735294	1.3561e-09	0.449 (0.041)	771	-0.02 (0.003)	244276	PTPMT1	TSS1500	keep	keep
cg08761264 (Adolescence)	rs62037364	Waist circumference	Wald ratio	1	-0.0601025	0.00601025	1.52397e-23	-0.566 (0.037)	837	0.034 (0.003)	244347	SH2B1	TSS200	keep	keep
cg03418659 (Adolescence)	rs749767	Waist circumference	Wald ratio	1	-0.0293772	0.00499412	4.04475e-09	0.681 (0.036)	837	-0.02 (0.003)	244214	MYST1	TSS1500	keep	keep
cg08180572 (Childhood)	rs8045689	Waist circumference	Wald ratio	1	-0.0546908	0.00757257	5.11448e-13	-0.475 (0.045)	834	-0.026 (0.004)	240938	SPNS1	TSS1500	discard	keep
cg12232783 (Birth)	rs56270790	Waist-to-hip ratio	Wald ratio	1	-0.0297465	0.00452664	4.98348e-11	-0.773 (0.035)	771	0.023 (0.004)	222698	HOXC5	Body	keep	keep
cg14500070 (Pregnancy)	rs13099193	Weight	Wald ratio	1	-0.105125	0.0178712	4.04475e-09	-0.381 (0.037)	764	0.04 (0.007)	58322	ZBTB38	5'UTR	keep	keep
cg13787933 (Childhood)	rs6807935	Weight	Wald ratio	1	-0.128082	0.0217739	4.04475e-09	-0.312 (0.04)	834	-0.04 (0.007)	58322.1	ZBTB38	5'UTR	keep	keep
cg20395773 (Childhood)	rs9853018	Weight	Wald ratio	1	-0.123457	0.0171766	6.59884e-13	-0.373 (0.041)	834	0.046 (0.006)	58275.8	ZBTB38	5'UTR	keep	keep
cg05623727 (Childhood)	rs1061474	Years of schooling	Wald ratio	1	-0.0590046	0.00513084	1.31915e-30	0.39 (0.039)	834	-0.023 (0.002)	293723	RBM5	TSS1500	keep	keep
cg12257692 (Middle age)	rs11721204	Years of schooling	Wald ratio	1	-0.0693132	0.0063012	3.82132e-28	0.317 (0.036)	742	-0.022 (0.002)	293723	RBM6	TSS1500	discard	keep
cg21542223 (Adolescence)	rs12089815	Years of schooling	Wald ratio	1	0.0443393	0.00591191	6.38178e-14	-0.338 (0.043)	837	0.015 (0.002)	293723	BARHL2		keep	keep
cg23118464 (Adolescence)	rs13023088	Years of schooling	Wald ratio	1	0.0445615	0.00607656	2.24498e-13	0.494 (0.052)	837	0.022 (0.003)	293723	AFF3	5'UTR	keep	keep
cg05358723 (Childhood)	rs13277542	Years of schooling	Wald ratio	1	0.0168209	0.00280348	1.97318e-09	-0.713 (0.034)	834	0.012 (0.002)	293723	LRRC24	Body	keep	keep
cg04109781 (Pregnancy)	rs17023468	Years of schooling	Wald ratio	1	0.0253114	0.00316393	1.24419e-15	0.948 (0.043)	764	-0.024 (0.003)	293723	AFF3	5'UTR	keep	keep
cg01687878 (Pregnancy)	rs1727305	Years of schooling	Wald ratio	1	0.0369413	0.00554119	2.61678e-11	0.541 (0.036)	764	0.02 (0.003)	293723	PITPNM2		keep	keep
cg22341471 (Childhood)	rs1727307	Years of schooling	Wald ratio	1	-0.0507485	0.00761228	2.61678e-11	-0.394 (0.042)	834	0.02 (0.003)	293723	ABCB9	5'UTR	keep	keep
cg21745287 (Adolescence)	rs1790121	Years of schooling	Wald ratio	1	0.0258065	0.00387097	2.61678e-11	0.775 (0.038)	837	-0.02 (0.003)	293723	OGFOD2	3'UTR	discard	keep
cg15335139 (Childhood)	rs1858828	Years of schooling	Wald ratio	1	-0.0264445	0.00396668	2.61678e-11	0.756 (0.032)	834	-0.02 (0.003)	293723	SLC38A3	TSS1500	discard	keep
cg26880735 (Childhood)	rs2048524	Years of schooling	Wald ratio	1	0.029724	0.00424628	2.55963e-12	0.471 (0.043)	834	0.014 (0.002)	293723	SKOR2		keep	keep
cg06313718 (Pregnancy)	rs2172252	Years of schooling	Wald ratio	1	-0.049554	0.00594648	7.85975e-17	-0.505 (0.047)	764	-0.025 (0.003)	293723	APEH	Body	keep	keep
cg01176748 (Birth)	rs2273626	Years of schooling	Wald ratio	1	-0.0325128	0.00464468	2.55963e-12	0.431 (0.04)	771	0.014 (0.002)	293723	HAUS4	TSS1500	keep	discard
cg11211951 (Adolescence)	rs2721197	Years of schooling	Wald ratio	1	-0.0288125	0.00411607	2.55963e-12	0.486 (0.044)	837	0.014 (0.002)	293723	GPT	1stExon	keep	keep
cg21752471 (Middle age)	rs329124	Years of schooling	Wald ratio	1	-0.0349345	0.00582242	1.97318e-09	-0.344 (0.036)	742	-0.012 (0.002)	293723	PHF15	TSS200	discard	keep
cg10018167 (Pregnancy)	rs34569310	Years of schooling	Wald ratio	1	0.0392749	0.0060423	8.032e-11	0.331 (0.039)	764	0.013 (0.002)	293723	SYNE2	Body	discard	keep
cg07644039 (Pregnancy)	rs4148863	Years of schooling	Wald ratio	1	0.0238379	0.00357569	2.61678e-11	0.839 (0.037)	764	0.02 (0.003)	293723	ARL6IP4	TSS1500	discard	keep
cg00144550 (Pregnancy)	rs4264577	Years of schooling	Wald ratio	1	-0.0443787	0.00591716	6.38178e-14	-0.338 (0.045)	764	-0.015 (0.002)	293723	LONRF2	Body	keep	keep
cg02332500 (Pregnancy)	rs4699969	Years of schooling	Wald ratio	1	-0.0421941	0.00527426	1.24419e-15	0.379 (0.033)	764	-0.016 (0.002)	293723	C5orf43	TSS1500	keep	keep
cg19071879 (Adolescence)	rs4851250	Years of schooling	Wald ratio	1	0.0406711	0.00508388	1.24419e-15	0.59 (0.052)	837	-0.024 (0.003)	293723	AFF3	TSS200	keep	keep
cg16506815 (Pregnancy)	rs6432674	Years of schooling	Wald ratio	1	-0.0194603	0.00259471	6.38178e-14	0.771 (0.034)	764	-0.015 (0.002)	293723	TANK		keep	keep
cg07416455 (Childhood)	rs6507714	Years of schooling	Wald ratio	1	-0.0219579	0.00365965	1.97318e-09	0.547 (0.04)	834	-0.012 (0.002)	293723	KATNAL2	5'UTR	discard	discard
cg19753675 (Childhood)	rs6725848	Years of schooling	Wald ratio	1	-0.0339879	0.00566465	1.97318e-09	0.53 (0.049)	834	-0.018 (0.003)	293723	GBX2		keep	keep
cg06971577 (Childhood)	rs6758305	Years of schooling	Wald ratio	1	0.0416474	0.00694123	1.97318e-09	-0.432 (0.05)	834	-0.018 (0.003)	293723	AGAP1		discard	keep
cg15857475 (Adolescence)	rs7014426	Years of schooling	Wald ratio	1	-0.0325081	0.00500125	8.032e-11	0.4 (0.043)	837	0.013 (0.002)	293723	RECQL4	Body	discard	keep
cg04196143 (Birth)	rs7309	Years of schooling	Wald ratio	1	-0.0337482	0.00421852	1.24419e-15	-0.474 (0.039)	771	-0.016 (0.002)	293723	TANK		keep	keep
cg13257436 (Adolescence)	rs750472	Years of schooling	Wald ratio	1	-0.0255614	0.00365163	2.55963e-12	0.548 (0.041)	837	-0.014 (0.002)	293723	PPP1R16A	Body	discard	keep
cg13010344 (Middle age)	rs883562	Years of schooling	Wald ratio	1	0.0285543	0.00450857	2.3992e-10	0.665 (0.044)	742	0.019 (0.003)	293723	ARL6IP4	TSS1500	keep	keep
cg17775079 (Childhood)	rs9919429	Years of schooling	Wald ratio	1	0.0389338	0.00598982	8.032e-11	-0.334 (0.04)	834	0.013 (0.002)	293723	LOC84989	TSS1500	keep	keep
cg23029597 (Childhood)	rs12816396, rs7955203	Years of schooling	Inverse variance weighted	2	-0.0309759	0.00485369	1.7486e-10	NA	834	NA	293723	RSRC2	5'UTR	keep	keep

## Sheet: Table S3
Table S3. Joint likelihood mapping
CpG site - brackets reflect the timepoint from ARIES which effect estimates were obtained from (in certain cases this will reflect genetic liability i.e. exposure effect estimates are obtained earlier in the life coruse compared to the outcome), MR method - Mendelian randomization method used to derive effect estimates and p-values, nSNPs - number of SNPs used in the MR analysis, Trait source - c…
CpG site	SNP(s)	Complex trait	MR method	nSNPs	Beta	Standard error	P-value	CpG sample size	Trait sample size	Trait source	Trait PMID	Gene	Region	JLIM P-value
cg05578595 (Childhood)	rs266758	Adiponectin	Wald ratio	1	-0.135709	0.0116906	3.73774e-31	834	29288	ADIPOGen (2012)	22479202	ADIPOQ		< 4.36 x 10-5
cg01567051 (Adolescence)	rs2927327	Adiponectin	Wald ratio	1	-0.0903032	0.0138243	6.47979e-11	837	29337	ADIPOGen (2012)	22479202	CMIP	Body	< 4.36 x 10-5
cg09781307 (Childhood)	rs10767664	Age at menarche	Wald ratio	1	0.0929328	0.0154267	1.7e-09	834	182416	ReproGen (2014)	25231870	BDNFOS	Body	< 4.36 x 10-5
cg07190778 (Adolescence)	rs13070842	Age at menarche	Wald ratio	1	-0.108794	0.0177271	8.4e-10	837	182416	ReproGen (2014)	25231870	LSAMP		< 4.36 x 10-5
cg16694702 (Childhood)	rs1659127	Age at menarche	Wald ratio	1	-0.113052	0.0163712	5e-12	834	182416	ReproGen (2014)	25231870	MKL2		< 4.36 x 10-5
cg05368731 (Adolescence)	rs1060915	Age at menopause	Wald ratio	1	0.132612	0.0204019	8.032e-11	837	69360	ReproGen (2015)	26414677	NBR1	5'UTR	< 4.36 x 10-5
cg08176694 (Adolescence)	rs146903396	Age at menopause	Wald ratio	1	-0.387374	0.0645624	1.97318e-09	837	69360	ReproGen (2015)	26414677	PITPNM2	5'UTR	< 4.36 x 10-5
cg01877814 (Childhood)	rs2351002	Age at menopause	Wald ratio	1	-0.27933	0.0294031	2.0989e-21	834	69360	ReproGen (2015)	26414677	POLG	TSS1500	< 4.36 x 10-5
cg16244664 (Birth)	rs4759655	Age at menopause	Wald ratio	1	-0.264389	0.0406752	8.032e-11	771	69360	ReproGen (2015)	26414677	PIWIL1	TSS1500	< 4.36 x 10-5
cg06022373 (Birth)	rs5750643	Age at menopause	Wald ratio	1	-0.44065	0.0550812	1.24419e-15	771	69360	ReproGen (2015)	26414677	GTPBP1	TSS200	< 4.36 x 10-5
cg03815147 (Pregnancy)	rs732083	Age at menopause	Wald ratio	1	-0.243263	0.0374251	8.032e-11	764	69360	ReproGen (2015)	26414677	PGAP3	Body	< 4.36 x 10-5
cg04113436 (Childhood)	rs7406411	Age at menopause	Wald ratio	1	0.247242	0.0380373	8.032e-11	834	69360	ReproGen (2015)	26414677	LINC00854		< 4.36 x 10-5
cg13119609 (Pregnancy)	rs204905	Alzheimer's disease	Wald ratio	1	-0.103543	0.0181114	1.08433e-08	764	54162	IGAP (2013)	24162737	APOC2	1stExon	< 4.36 x 10-5
cg13696743 (Childhood)	rs61997667	Anorexia nervosa	Wald ratio	1	-0.544802	0.0934565	5.56038e-09	834	17767	GCAN (2014)	24514567	OTX2OS1	Body	< 4.36 x 10-5
cg19468946 (Birth)	rs907092	Asthma	Wald ratio	1	0.479871	0.0534735	2.85957e-19	771	26475	GABRIEL (2007)	20860503	IKZF3	Body	< 4.36 x 10-5
cg03493300 (Pregnancy)	rs112913898	Birth weight	Wald ratio	1	0.0308883	0.00529747	5.51724e-09	764	153773	NA (2016)	27680694	CNNM2	Body	< 4.36 x 10-5
cg05180856 (Birth)	rs12906125	Birth weight	Wald ratio	1	-0.0634297	0.0109458	6.83734e-09	771	151384	NA (2016)	27680694	FES	5'UTR	< 4.36 x 10-5
cg18007957 (Adolescence)	rs2206949	Birth weight	Wald ratio	1	-0.0982941	0.0111021	8.46962e-19	837	149530	NA (2016)	27680694	ESR1	1stExon	< 4.36 x 10-5
cg00638945 (Childhood)	rs28457693	Birth weight	Wald ratio	1	0.060278	0.00788559	2.10464e-14	834	143405	NA (2016)	27680694	PTCH1	5'UTR	< 4.36 x 10-5
cg00601836 (Adolescence)	rs3020340	Birth weight	Wald ratio	1	0.0734172	0.00824912	5.58467e-19	837	149528	NA (2016)	27680694	ESR1	Body	< 4.36 x 10-5
cg27423445 (Adolescence)	rs34328, rs77216612	Birth weight	Inverse variance weighted	2	-0.0300002	0.00512864	4.92943e-09	837	149528	NA (2016)	27680694	APOLD1	Body	< 4.36 x 10-5
cg09781307 (Childhood)	rs10767664	Body mass index	Wald ratio	1	-0.091636	0.00886103	4.57497e-25	834	274796	GIANT (2015)	25673413	BDNFOS	Body	< 4.36 x 10-5
cg03560416 (Childhood)	rs12385893	Body mass index	Wald ratio	1	-0.037743	0.00618531	1.04723e-09	834	236152	GIANT (2015)	25673413	MTIF3	TSS1500	< 4.36 x 10-5
cg17644208 (Pregnancy)	rs12713419	Body mass index	Wald ratio	1	-0.064099	0.0109643	5.03069e-09	764	236046	GIANT (2015)	25673413	ADCY3	TSS1500	< 4.36 x 10-5
cg09754948 (Adolescence)	rs12928404	Body mass index	Wald ratio	1	0.0855632	0.0115121	1.06619e-13	837	236117	GIANT (2015)	25673413	ATXN2L	TSS1500	< 4.36 x 10-5
cg19139589 (Adolescence)	rs13412941	Body mass index	Wald ratio	1	-0.13509	0.021861	6.43102e-10	837	235973	GIANT (2015)	25673413	ADCY3		< 4.36 x 10-5
cg27413008 (Adolescence)	rs151181	Body mass index	Wald ratio	1	-0.0545829	0.0061792	1.01602e-18	837	333466	GIANT (2015)	25673413	IL27	TSS1500	< 4.36 x 10-5
cg09917562 (Pregnancy)	rs28626095	Body mass index	Wald ratio	1	0.0394018	0.00585176	1.6582e-11	764	235536	GIANT (2015)	25673413	SKOR1		< 4.36 x 10-5
cg05377527 (Birth)	rs3817334	Body mass index	Wald ratio	1	0.057041	0.00668449	1.4219e-17	771	339006	GIANT (2015)	25673413	PTPMT1	TSS1500	< 4.36 x 10-5
cg08761264 (Adolescence)	rs62037364	Body mass index	Wald ratio	1	-0.0544458	0.00530316	9.95863e-25	837	339123	GIANT (2015)	25673413	SH2B1	TSS200	< 4.36 x 10-5
cg26038461 (Pregnancy)	rs7608976	Body mass index	Wald ratio	1	-0.106778	0.013484	2.39585e-15	764	235578	GIANT (2015)	25673413	ADCY3	Body	< 4.36 x 10-5
cg24579218 (Adolescence)	rs8028313	Body mass index	Wald ratio	1	0.0274816	0.00321691	1.30943e-17	837	338983	GIANT (2015)	25673413	MAP2K5		< 4.36 x 10-5
cg08180572 (Childhood)	rs8045689	Body mass index	Wald ratio	1	-0.0448044	0.00694152	1.08544e-10	834	334976	GIANT (2015)	25673413	SPNS1	TSS1500	< 4.36 x 10-5
cg16758037 (Childhood)	rs8046312	Body mass index	Wald ratio	1	-0.0749054	0.0123581	1.35089e-09	834	224022	GIANT (2015)	25673413	GPR139		< 4.36 x 10-5
cg11023668 (Pregnancy)	rs2384058	Childhood obesity	Wald ratio	1	-0.172494	0.0277807	5.32803e-10	764	13848	EGG (2012)	22484627	ADCY3	Body	< 4.36 x 10-5
cg18435832 (Pregnancy)	rs12440038	Chronic kidney disease	Wald ratio	1	0.125865	0.0213971	4.04475e-09	764	116365	CKDGen (2015)	26831199	GATM	TSS200	< 4.36 x 10-5
cg20381115 (Childhood)	rs1346268	Chronic kidney disease	Wald ratio	1	0.137836	0.0234321	4.04475e-09	834	118137	CKDGen (2015)	26831199	LOC145663	Body	< 4.36 x 10-5
cg26796135 (Pregnancy)	rs16943246	Chronic kidney disease	Wald ratio	1	0.175039	0.0297567	4.04475e-09	764	118134	CKDGen (2015)	26831199	LOC145663	Body	< 4.36 x 10-5
cg04140906 (Childhood)	rs28437878	Cigarettes smoked per day	Wald ratio	1	-1.36125	0.13363	2.27397e-24	834	68028	TAG (2010)	20418890	PSMA4	5'UTR	< 4.36 x 10-5
cg21642963 (Birth)	rs72740955	Cigarettes smoked per day	Wald ratio	1	2.85311	0.239792	1.20803e-32	771	68028	TAG (2010)	20418890	CHRNA5	1stExon	< 4.36 x 10-5
cg12555086 (Middle age)	rs1412445	Coronary heart disease	Wald ratio	1	-0.0876632	0.0127795	6.90128e-12	742	184305	CARDIoGRAMplusC4D (2015)	26343387	LIPA	Body	< 4.36 x 10-5
cg16988166 (Childhood)	rs11010129	Crohn's disease	Wald ratio	1	-0.289817	0.0488917	3.07149e-09	834	20883	IIBDGC (2015)	26192919	CREM		< 4.36 x 10-5
cg09754948 (Adolescence)	rs12928404	Crohn's disease	Wald ratio	1	0.434049	0.074051	4.58731e-09	837	20883	IIBDGC (2015)	26192919	ATXN2L	TSS1500	< 4.36 x 10-5
cg13897122 (Childhood)	rs1558627	Crohn's disease	Wald ratio	1	0.354077	0.0617951	1.00521e-08	834	20883	IIBDGC (2015)	26192919	IL18RAP	5'UTR	< 4.36 x 10-5
cg08195491 (Pregnancy)	rs2066844	Crohn's disease	Wald ratio	1	-0.778705	0.0552315	3.85545e-45	764	20883	IIBDGC (2015)	26192919	NOD2	Body	< 4.36 x 10-5
cg06313718 (Pregnancy)	rs2172252	Crohn's disease	Wald ratio	1	-0.34411	0.0477701	5.86985e-13	764	20883	IIBDGC (2015)	26192919	APEH	Body	< 4.36 x 10-5
cg04660111 (Adolescence)	rs2452170	Crohn's disease	Wald ratio	1	0.286977	0.0500845	1.00516e-08	837	20883	IIBDGC (2015)	26192919	FUT2	1stExon	< 4.36 x 10-5
cg10178827 (Adolescence)	rs27292	Crohn's disease	Wald ratio	1	-0.302847	0.0519954	5.72835e-09	837	20883	IIBDGC (2015)	26192919	LNPEP	Body	< 4.36 x 10-5
cg05235248 (Childhood)	rs36123879	Crohn's disease	Wald ratio	1	-0.225737	0.0388021	5.96855e-09	834	20883	IIBDGC (2015)	26192919	CREM		< 4.36 x 10-5
cg17991206 (Pregnancy)	rs444210	Crohn's disease	Wald ratio	1	0.296018	0.0414855	9.64751e-13	764	20883	IIBDGC (2015)	26192919	RNASET2	Body	< 4.36 x 10-5
cg26844104 (Adolescence)	rs4820091	Crohn's disease	Wald ratio	1	0.338797	0.0556433	1.13811e-09	837	20883	IIBDGC (2015)	26192919	UBE2L3	TSS1500	< 4.36 x 10-5
cg14396214 (Childhood)	rs6011058	Crohn's disease	Wald ratio	1	-0.55122	0.0853208	1.04317e-10	834	20883	IIBDGC (2015)	26192919	LIME1	5'UTR	< 4.36 x 10-5
cg13741927 (Pregnancy)	rs6560632	Crohn's disease	Wald ratio	1	0.217322	0.0326118	2.66636e-11	764	20883	IIBDGC (2015)	26192919	INPP5E	Body	< 4.36 x 10-5
cg12258811 (Childhood)	rs707466	Crohn's disease	Wald ratio	1	0.426977	0.0712866	2.10391e-09	834	20883	IIBDGC (2015)	26192919	PER3	TSS200	< 4.36 x 10-5
cg03609639 (Childhood)	rs7080361	Crohn's disease	Wald ratio	1	-0.334083	0.0475803	2.19583e-12	834	20883	IIBDGC (2015)	26192919	NKX2-3	TSS1500	< 4.36 x 10-5
cg01992765 (Adolescence)	rs762422	Crohn's disease	Wald ratio	1	-0.37072	0.0510949	4.00134e-13	837	20883	IIBDGC (2015)	26192919	ICOSLG		< 4.36 x 10-5
cg24749385 (Middle age)	rs960757	Crohn's disease	Wald ratio	1	0.316066	0.0532875	3.00469e-09	742	20883	IIBDGC (2015)	26192919	IRF1		< 4.36 x 10-5
cg09873164 (Birth)	rs569032	Eczema	Wald ratio	1	0.358232	0.0445209	8.52796e-16	771	40530	EAGLE (2014)	26482879	CRCT1	Body	< 4.36 x 10-5
cg11583211 (Adolescence)	rs61814534	Eczema	Wald ratio	1	0.356882	0.0430505	1.13389e-16	837	36934	EAGLE (2014)	26482879	LCE1D	5'UTR	< 4.36 x 10-5
cg24279017 (Pregnancy)	rs12228191	Extreme height	Wald ratio	1	-0.316268	0.0513936	7.5626e-10	764	15567.9	GIANT (2013)	23563607	ETV6	Body	< 4.36 x 10-5
cg22598563 (Pregnancy)	rs12521097	Extreme height	Wald ratio	1	-0.341006	0.0554135	7.5626e-10	764	15626.4	GIANT (2013)	23563607	P4HA2	TSS1500	< 4.36 x 10-5
cg00640147 (Birth)	rs3020608	Extreme height	Wald ratio	1	-0.37909	0.0598563	2.3992e-10	771	14770.9	GIANT (2013)	23563607	GH2	Body	< 4.36 x 10-5
cg14246568 (Pregnancy)	rs7759938	Extreme height	Wald ratio	1	-0.456969	0.071084	1.28809e-10	764	15060.6	GIANT (2013)	23563607	LINC00577		< 4.36 x 10-5
cg18446336 (Childhood)	rs798495	Extreme height	Wald ratio	1	0.452117	0.0575421	3.92995e-15	834	15114.5	GIANT (2013)	23563607	GNA12	Body	< 4.36 x 10-5
cg19346786 (Birth)	rs798536	Extreme height	Wald ratio	1	0.260978	0.0329059	2.17328e-15	771	14807	GIANT (2013)	23563607	AMZ1		< 4.36 x 10-5
cg17866778 (Adolescence)	rs811041	Extreme height	Wald ratio	1	0.367985	0.0588776	4.10453e-10	837	14599	GIANT (2013)	23563607	HIST1H2APS3		< 4.36 x 10-5
cg14807793 (Childhood)	rs9357174	Extreme height	Wald ratio	1	-0.524705	0.0896371	4.80875e-09	834	11452.6	GIANT (2013)	23563607	KRT18P9		< 4.36 x 10-5
cg00827893 (Childhood)	rs9595879	Extreme height	Wald ratio	1	-0.370188	0.0641658	7.96342e-09	834	15845.3	GIANT (2013)	23563607	PDS5B	5'UTR	< 4.36 x 10-5
cg13411656 (Childhood)	rs9853018	Extreme height	Wald ratio	1	-0.689316	0.061546	4.07734e-29	834	16046	GIANT (2013)	23563607	ZBTB38	5'UTR	< 4.36 x 10-5
cg15247329 (Pregnancy)	rs798533, rs798546	Extreme height	Inverse variance weighted	2	0.306797	0.0358807	1.22583e-17	764	14112	GIANT (2013)	23563607	AMZ1		< 4.36 x 10-5
cg03575969 (Childhood)	rs481206	Fasting proinsulin	Wald ratio	1	0.190395	0.0210287	1.37757e-19	834	10701	MAGIC (2011)	20081858	STARD10	Body	< 4.36 x 10-5
cg04827223 (Pregnancy)	rs57614870	Fasting proinsulin	Wald ratio	1	-0.0914761	0.00862786	2.904e-26	764	10701	MAGIC (2011)	20081858	ARAP1	Body	< 4.36 x 10-5
cg01589860 (Middle age)	rs745995	Fasting proinsulin	Wald ratio	1	0.193086	0.0239801	8.14865e-16	742	10701	MAGIC (2011)	20081858	ARAP1	Body	< 4.36 x 10-5
cg03264133 (Childhood)	rs645279	Haemoglobin concentration	Wald ratio	1	-0.0318671	0.00556553	1.02944e-08	834	56662	HaemGen (2012)	23222517	SLC17A3		< 4.36 x 10-5
cg12020464 (Adolescence)	rs8176751	Haemoglobin concentration	Wald ratio	1	-0.0580622	0.00701374	1.24893e-16	837	60898	HaemGen (2012)	23222517	ABO	Body	< 4.36 x 10-5
cg22325292 (Pregnancy)	rs7217361	HbA1C	Wald ratio	1	0.020073	0.00319343	3.2635e-10	764	46368	MAGIC (2010)	20858683	FN3K	Body	< 4.36 x 10-5
cg12963111 (Adolescence)	rs7218129	HbA1C	Wald ratio	1	0.0420947	0.00499429	3.49911e-17	837	46368	MAGIC (2010)	20858683	TBCD	Body	< 4.36 x 10-5
cg02780210 (Pregnancy)	rs12450559	HDL cholesterol	Wald ratio	1	0.0778302	0.00879074	8.46962e-19	764	171271	GLGC (2013)	24097068	CDK12		< 4.36 x 10-5
cg08721338 (Adolescence)	rs16957210	HDL cholesterol	Wald ratio	1	0.0786943	0.0134072	4.36939e-09	837	92817	GLGC (2013)	24097068	ELMO3	Body	< 4.36 x 10-5
cg16213375 (Middle age)	rs174544	HDL cholesterol	Wald ratio	1	0.111938	0.01002	5.62685e-29	742	187087	GLGC (2013)	24097068	FADS1	TSS200	< 4.36 x 10-5
cg07689907 (Adolescence)	rs174548	HDL cholesterol	Wald ratio	1	0.062606	0.00627757	2.00146e-23	837	179943	GLGC (2013)	24097068	FADS1	Body	< 4.36 x 10-5
cg00129232 (Adolescence)	rs1877031	HDL cholesterol	Wald ratio	1	-0.0413691	0.00443241	1.02593e-20	837	185471	GLGC (2013)	24097068	STARD3	Body	< 4.36 x 10-5
cg18007957 (Adolescence)	rs2206949	HDL cholesterol	Wald ratio	1	0.0574059	0.010019	1.00591e-08	837	187089	GLGC (2013)	24097068	ESR1	1stExon	< 4.36 x 10-5
cg14725641 (Middle age)	rs28456	HDL cholesterol	Wald ratio	1	0.0892908	0.0143554	4.97155e-10	742	92741	GLGC (2013)	24097068	MIR1908	TSS200	< 4.36 x 10-5
cg15460135 (Middle age)	rs367070	HDL cholesterol	Wald ratio	1	-0.0588303	0.00663843	7.8543e-19	742	90419	GLGC (2013)	24097068	LILRA3	TSS1500	< 4.36 x 10-5
cg27539214 (Adolescence)	rs3785100	HDL cholesterol	Wald ratio	1	-0.0705934	0.0044287	3.34354e-57	837	184917	GLGC (2013)	24097068	SLC12A4	Body	< 4.36 x 10-5
cg15001016 (Adolescence)	rs3843467	HDL cholesterol	Wald ratio	1	0.0229437	0.00372294	7.1474e-10	837	187086	GLGC (2013)	24097068	HMGN1P17		< 4.36 x 10-5
cg25459280 (Adolescence)	rs4765541	HDL cholesterol	Wald ratio	1	0.0279152	0.00441696	2.61563e-10	837	91319	GLGC (2013)	24097068	ZNF664	5'UTR	< 4.36 x 10-5
cg19379178 (Pregnancy)	rs61779330	HDL cholesterol	Wald ratio	1	-0.0687861	0.0118453	6.35955e-09	764	91319	GLGC (2013)	24097068	LOC728448	Body	< 4.36 x 10-5
cg15445000 (Adolescence)	rs7212868	HDL cholesterol	Wald ratio	1	0.0446898	0.00525762	1.89591e-17	837	167980	GLGC (2013)	24097068	MED1	TSS1500	< 4.36 x 10-5
cg24470119 (Birth)	rs7255436	HDL cholesterol	Wald ratio	1	0.067234	0.0112766	2.48767e-09	771	92820	GLGC (2013)	24097068	ANGPTL4	Body	< 4.36 x 10-5
cg24803730 (Middle age)	rs7351103	HDL cholesterol	Wald ratio	1	-0.101897	0.0110159	2.24493e-20	742	185450	GLGC (2013)	24097068	ANGPTL4	1stExon	< 4.36 x 10-5
cg23377395 (Birth)	rs74458891	HDL cholesterol	Wald ratio	1	-0.0486586	0.00786309	6.08415e-10	771	92759.6	GLGC (2013)	24097068	CHST1		< 4.36 x 10-5
cg10544611 (Birth)	rs76646352	HDL cholesterol	Wald ratio	1	-0.0793408	0.00753028	5.88082e-26	771	92616.6	GLGC (2013)	24097068	SLC12A4	Body	< 4.36 x 10-5
cg00490349 (Birth)	rs80164982	HDL cholesterol	Wald ratio	1	-0.0710359	0.0124421	1.1344e-08	771	86150.2	GLGC (2013)	24097068	CHST1		< 4.36 x 10-5
cg08310837 (Adolescence)	rs9924509	HDL cholesterol	Wald ratio	1	0.097331	0.0129455	5.54004e-14	837	92704.4	GLGC (2013)	24097068	FAM65A	Body	< 4.36 x 10-5
cg11453585 (Childhood)	rs1056857	Height	Wald ratio	1	-0.0341054	0.00497371	7.02514e-12	834	196900	GIANT (2014)	25282103	SUFU	TSS200	< 4.36 x 10-5
cg19730379 (Adolescence)	rs10786707	Height	Wald ratio	1	-0.0654626	0.00922427	1.27702e-12	837	253037	GIANT (2014)	25282103	C10orf26	Body	< 4.36 x 10-5
cg09253762 (Pregnancy)	rs10877013	Height	Wald ratio	1	0.0506802	0.00826887	8.84152e-10	764	253076	GIANT (2014)	25282103	FAM119B	TSS1500	< 4.36 x 10-5	1
cg18151635 (Childhood)	rs11107114	Height	Wald ratio	1	-0.0572519	0.00458015	7.46513e-36	834	251832	GIANT (2014)	25282103	SOCS2		< 4.36 x 10-5
cg24204282 (Childhood)	rs1132349	Height	Wald ratio	1	0.0745325	0.0126132	3.44001e-09	834	241017	GIANT (2014)	25282103	GYLTL1B	Body	< 4.36 x 10-5
cg01776926 (Childhood)	rs11614867	Height	Wald ratio	1	0.0458333	0.00791667	7.06073e-09	834	253245	GIANT (2014)	25282103	MED13L	Body	< 4.36 x 10-5
cg06386533 (Pregnancy)	rs11676737	Height	Wald ratio	1	0.0518234	0.0059501	3.04741e-18	764	252899	GIANT (2014)	25282103	SOCS5	TSS1500	< 4.36 x 10-5
cg27127091 (Adolescence)	rs11711773	Height	Wald ratio	1	-0.03083	0.00395257	6.19072e-15	837	244967	GIANT (2014)	25282103	SFMBT1	5'UTR	< 4.36 x 10-5
cg12009872 (Childhood)	rs12050772	Height	Wald ratio	1	-0.0416157	0.00709914	4.57135e-09	834	252914	GIANT (2014)	25282103	CYP19A1	Body	< 4.36 x 10-5
cg07243736 (Pregnancy)	rs12051245	Height	Wald ratio	1	0.073317	0.00844257	3.81382e-18	764	230779	GIANT (2014)	25282103	NARFL	Body	< 4.36 x 10-5
cg03844060 (Adolescence)	rs12069762	Height	Wald ratio	1	0.0384307	0.00568775	1.41115e-11	837	253108	GIANT (2014)	25282103	FAM110D		< 4.36 x 10-5
cg24279017 (Pregnancy)	rs12228191	Height	Wald ratio	1	-0.0593003	0.00612769	3.76089e-22	764	252055	GIANT (2014)	25282103	ETV6	Body	< 4.36 x 10-5
cg08644498 (Childhood)	rs12411269	Height	Wald ratio	1	0.0553291	0.00873617	2.3992e-10	834	252950	GIANT (2014)	25282103	MAST2		< 4.36 x 10-5
cg02098786 (Pregnancy)	rs12436194	Height	Wald ratio	1	0.039269	0.00528621	1.09777e-13	764	245793	GIANT (2014)	25282103	ADCY4	Body	< 4.36 x 10-5
cg22598563 (Pregnancy)	rs12521097	Height	Wald ratio	1	-0.0724638	0.00639386	8.97239e-30	764	252951	GIANT (2014)	25282103	P4HA2	TSS1500	< 4.36 x 10-5
cg01680844 (Adolescence)	rs12597563	Height	Wald ratio	1	0.0613269	0.00743356	1.58395e-16	837	230570	GIANT (2014)	25282103	HAGHL	TSS1500	< 4.36 x 10-5
cg18487916 (Birth)	rs12635140	Height	Wald ratio	1	-0.0212101	0.00323733	5.68765e-11	771	253200	GIANT (2014)	25282103	NEK4	Body	< 4.36 x 10-5
cg17644208 (Pregnancy)	rs12713419	Height	Wald ratio	1	0.0843407	0.00871521	3.76089e-22	764	253058	GIANT (2014)	25282103	ADCY3	TSS1500	< 4.36 x 10-5
cg26284483 (Pregnancy)	rs12941700	Height	Wald ratio	1	0.0363769	0.00533527	9.21999e-12	764	251890	GIANT (2014)	25282103	C17orf79	Body	< 4.36 x 10-5
cg08202287 (Pregnancy)	rs13002735	Height	Wald ratio	1	0.0326797	0.00483092	1.3358e-11	764	251344	GIANT (2014)	25282103	B3GNT7	TSS1500	< 4.36 x 10-5
cg08176694 (Adolescence)	rs146903396	Height	Wald ratio	1	0.106528	0.0112984	4.15712e-21	837	253077	GIANT (2014)	25282103	PITPNM2	5'UTR	< 4.36 x 10-5
cg23510089 (Pregnancy)	rs1518485	Height	Wald ratio	1	-0.0407178	0.0045242	2.25718e-19	764	250952	GIANT (2014)	25282103	ADAMTS3		< 4.36 x 10-5
cg13523818 (Childhood)	rs17751061	Height	Wald ratio	1	0.0409716	0.00614574	2.61678e-11	834	242953	GIANT (2014)	25282103	HAPLN4	Body	< 4.36 x 10-5
cg23161317 (Adolescence)	rs17767294	Height	Wald ratio	1	-0.0648354	0.00904283	7.51012e-13	837	250219	GIANT (2014)	25282103	ZNF389	TSS200	< 4.36 x 10-5
cg22532475 (Childhood)	rs17783771	Height	Wald ratio	1	0.0343077	0.00439138	5.60646e-15	834	246759	GIANT (2014)	25282103	TRIM8	Body	< 4.36 x 10-5
cg22484793 (Childhood)	rs187084	Height	Wald ratio	1	-0.0518135	0.00863558	1.97318e-09	834	252037	GIANT (2014)	25282103	TLR9	TSS1500	< 4.36 x 10-5
cg18819791 (Pregnancy)	rs1957409	Height	Wald ratio	1	-0.0293053	0.00499914	4.57135e-09	764	253030	GIANT (2014)	25282103	DAAM1	Body	< 4.36 x 10-5
cg06017559 (Childhood)	rs1978480	Height	Wald ratio	1	0.02491	0.00429006	6.38107e-09	834	249909	GIANT (2014)	25282103	LMF1		< 4.36 x 10-5
cg26520678 (Pregnancy)	rs199755	Height	Wald ratio	1	-0.0380228	0.00491128	9.79147e-15	764	253094	GIANT (2014)	25282103	TRIM38		< 4.36 x 10-5
cg08380311 (Adolescence)	rs2074978	Height	Wald ratio	1	0.0390941	0.00431383	1.27494e-19	837	245466	GIANT (2014)	25282103	NFIC	Body	< 4.36 x 10-5
cg26906217 (Birth)	rs214904	Height	Wald ratio	1	0.0302019	0.00460976	5.68765e-11	771	253239	GIANT (2014)	25282103	NUCB2		< 4.36 x 10-5
cg00139496 (Middle age)	rs2251219	Height	Wald ratio	1	-0.0622135	0.00982318	2.3992e-10	742	252835	GIANT (2014)	25282103	GLT8D1	Body	< 4.36 x 10-5
cg16363586 (Childhood)	rs2278233	Height	Wald ratio	1	-0.054007	0.00801394	1.59337e-11	834	234379	GIANT (2014)	25282103	BST2	1stExon	< 4.36 x 10-5
cg01877814 (Childhood)	rs2351002	Height	Wald ratio	1	-0.027933	0.00441047	2.3992e-10	834	249875	GIANT (2014)	25282103	POLG	TSS1500	< 4.36 x 10-5
cg27353143 (Pregnancy)	rs241946	Height	Wald ratio	1	0.0439331	0.00690377	1.97032e-10	764	253222	GIANT (2014)	25282103	ZNF573		< 4.36 x 10-5
cg02046881 (Pregnancy)	rs2644275	Height	Wald ratio	1	0.091954	0.00740741	2.19979e-35	764	252903	GIANT (2014)	25282103	GNA12	Body	< 4.36 x 10-5
cg16675558 (Childhood)	rs2735972	Height	Wald ratio	1	0.0623651	0.0103142	1.48016e-09	834	250225	GIANT (2014)	25282103	H19	TSS1500	< 4.36 x 10-5
cg00638945 (Childhood)	rs28457693	Height	Wald ratio	1	0.0441059	0.00668271	4.11158e-11	834	253065	GIANT (2014)	25282103	PTCH1	5'UTR	< 4.36 x 10-5
cg06109529 (Childhood)	rs2887797	Height	Wald ratio	1	-0.0653424	0.00836383	5.60646e-15	834	247678	GIANT (2014)	25282103	CEP63	5'UTR	< 4.36 x 10-5
cg08550394 (Adolescence)	rs2907272	Height	Wald ratio	1	-0.0515858	0.00802446	1.28809e-10	837	253074	GIANT (2014)	25282103	ADCY9	3'UTR	< 4.36 x 10-5
cg22842932 (Birth)	rs3020619	Height	Wald ratio	1	-0.124358	0.00919167	1.04859e-41	771	252937	GIANT (2014)	25282103	GH2	TSS1500	< 4.36 x 10-5
cg16484042 (Pregnancy)	rs30227	Height	Wald ratio	1	-0.023973	0.00337801	1.27702e-12	764	250293	GIANT (2014)	25282103	MKL2		< 4.36 x 10-5
cg00403498 (Childhood)	rs3117189	Height	Wald ratio	1	-0.0902138	0.00960973	6.12926e-21	834	246477	GIANT (2014)	25282103	PRRT1	TSS1500	< 4.36 x 10-5
cg22159528 (Middle age)	rs3213332	Height	Wald ratio	1	0.0367326	0.00647193	1.38142e-08	742	253125	GIANT (2014)	25282103	ZNF575	Body	< 4.36 x 10-5
ch.1.3577855R (Childhood)	rs3768625	Height	Wald ratio	1	-0.0806734	0.0105226	1.76524e-14	834	253094	GIANT (2014)	25282103	LAMC1	Body	< 4.36 x 10-5
cg05377527 (Birth)	rs3817334	Height	Wald ratio	1	-0.0467914	0.00668449	2.55963e-12	771	253098	GIANT (2014)	25282103	PTPMT1	TSS1500	< 4.36 x 10-5
cg04518342 (Adolescence)	rs3900945	Height	Wald ratio	1	0.0519806	0.00555655	8.37274e-21	837	253185	GIANT (2014)	25282103	PDLIM4	TSS1500	< 4.36 x 10-5
cg23848568 (Childhood)	rs3936310	Height	Wald ratio	1	0.069241	0.00825566	4.98295e-17	834	253050	GIANT (2014)	25282103	SLC38A9	TSS200	< 4.36 x 10-5
cg11629889 (Childhood)	rs4028634	Height	Wald ratio	1	0.0274691	0.00387065	1.27702e-12	834	251041	GIANT (2014)	25282103	CNTNAP1	Body	< 4.36 x 10-5
cg04959790 (Adolescence)	rs41275184	Height	Wald ratio	1	0.0893759	0.0138533	1.10666e-10	837	252912	GIANT (2014)	25282103	NR1H3	5'UTR	< 4.36 x 10-5
cg01416388 (Middle age)	rs4821893	Height	Wald ratio	1	-0.0217812	0.00375121	6.38107e-09	742	253207	GIANT (2014)	25282103	SYNGR1		< 4.36 x 10-5
cg25655593 (Childhood)	rs6020189	Height	Wald ratio	1	-0.0649351	0.0108225	1.97318e-09	834	252937	GIANT (2014)	25282103	SNAI1	TSS200	< 4.36 x 10-5
cg24912415 (Pregnancy)	rs6058177	Height	Wald ratio	1	-0.0479101	0.00528663	1.27494e-19	764	253208	GIANT (2014)	25282103	MYH7B	Body	< 4.36 x 10-5
cg25510115 (Adolescence)	rs62038073	Height	Wald ratio	1	-0.063012	0.00913674	5.328e-12	837	252639	GIANT (2014)	25282103	ADAMTS17	Body	< 4.36 x 10-5
cg14947478 (Childhood)	rs62210593	Height	Wald ratio	1	-0.147537	0.006509	9.55618e-114	834	253232	GIANT (2014)	25282103	GDF5	1stExon	< 4.36 x 10-5
cg01436998 (Childhood)	rs6508749	Height	Wald ratio	1	0.0483304	0.00746924	9.76221e-11	834	253213	GIANT (2014)	25282103	ZNF573		< 4.36 x 10-5
cg02427764 (Adolescence)	rs655744	Height	Wald ratio	1	-0.0324118	0.00552908	4.57135e-09	837	253057	GIANT (2014)	25282103	EIF1AD	5'UTR	< 4.36 x 10-5
cg16672083 (Pregnancy)	rs713048	Height	Wald ratio	1	-0.0551793	0.00877853	3.2635e-10	764	253155	GIANT (2014)	25282103	SENP8	3'UTR	< 4.36 x 10-5
cg20099806 (Childhood)	rs7223966	Height	Wald ratio	1	-0.113208	0.00862534	2.36783e-39	834	253214	GIANT (2014)	25282103	CCDC47	5'UTR	< 4.36 x 10-5
cg11092487 (Pregnancy)	rs7268132	Height	Wald ratio	1	-0.0488215	0.00538721	1.27494e-19	764	250504	GIANT (2014)	25282103	MYH7B	Body	< 4.36 x 10-5
cg03547924 (Birth)	rs7409538	Height	Wald ratio	1	-0.0513269	0.00742601	4.78661e-12	771	248623	GIANT (2014)	25282103	GDF5	1stExon	< 4.36 x 10-5
cg02936049 (Adolescence)	rs75098673	Height	Wald ratio	1	-0.0435798	0.00529183	1.79117e-16	837	250806	GIANT (2014)	25282103	ZBTB38	5'UTR	< 4.36 x 10-5
cg08170837 (Pregnancy)	rs75216331	Height	Wald ratio	1	-0.109103	0.0122741	6.1723e-19	764	252836	GIANT (2014)	25282103	RYBP	Body	< 4.36 x 10-5
cg03817727 (Adolescence)	rs7588654	Height	Wald ratio	1	-0.0662325	0.00872061	3.07943e-14	837	242150	GIANT (2014)	25282103	CRYBA2		< 4.36 x 10-5
cg00947599 (Childhood)	rs798498	Height	Wald ratio	1	0.0736358	0.00420776	1.43269e-68	834	252991	GIANT (2014)	25282103	GNA12	Body	< 4.36 x 10-5
cg19346786 (Birth)	rs798536	Height	Wald ratio	1	0.0624078	0.003631	3.29434e-66	771	253206	GIANT (2014)	25282103	AMZ1		< 4.36 x 10-5
cg24890222 (Birth)	rs7994573	Height	Wald ratio	1	0.0289055	0.00446722	9.76221e-11	771	253194	GIANT (2014)	25282103	CDC16	TSS200	< 4.36 x 10-5
cg01349856 (Adolescence)	rs8023330	Height	Wald ratio	1	0.0593683	0.00688673	6.65521e-18	837	253184	GIANT (2014)	25282103	LOXL1	Body	< 4.36 x 10-5
cg12875426 (Childhood)	rs8089127	Height	Wald ratio	1	0.123602	0.0170689	4.44144e-13	834	73853	GIANT (2014)	25282103	DYM	TSS1500	< 4.36 x 10-5
cg14807793 (Childhood)	rs9357174	Height	Wald ratio	1	-0.124617	0.00918233	5.91577e-42	834	251651	GIANT (2014)	25282103	KRT18P9		< 4.36 x 10-5
cg09048186 (Adolescence)	rs9798012	Height	Wald ratio	1	0.0576067	0.00785546	2.24498e-13	837	253106	GIANT (2014)	25282103	UBXN2A	5'UTR	< 4.36 x 10-5
cg02090742 (Childhood)	rs9906443	Height	Wald ratio	1	-0.0339102	0.0047942	1.51433e-12	834	252956	GIANT (2014)	25282103	C17orf79	TSS200	< 4.36 x 10-5
cg01552128 (Childhood)	rs9921161	Height	Wald ratio	1	-0.0472534	0.00787557	1.97318e-09	834	187361	GIANT (2014)	25282103	FBXL16	3'UTR	< 4.36 x 10-5
cg15247329 (Pregnancy)	rs798533, rs798546	Height	Inverse variance weighted	2	0.0752198	0.00984044	2.10667e-14	764	253119	GIANT (2014)	25282103	AMZ1		< 4.36 x 10-5
cg09781307 (Childhood)	rs10767664	Hip circumference	Wald ratio	1	-0.075643	0.01059	9.14106e-13	834	175022	GIANT (2015)	25673412	BDNFOS	Body	< 4.36 x 10-5
cg20434926 (Adolescence)	rs11672660	Hip circumference	Wald ratio	1	0.0730519	0.0121753	1.97318e-09	837	211017	GIANT (2015)	25673412	GIPR	Body	< 4.36 x 10-5
cg18735402 (Adolescence)	rs2238691	Hip circumference	Wald ratio	1	0.0498707	0.00831178	1.97318e-09	837	211017	GIANT (2015)	25673412	GIPR	Body	< 4.36 x 10-5
cg07338205 (Birth)	rs12475700	HOMA-B	Wald ratio	1	-0.0770218	0.00898588	1.02209e-17	771	36466	MAGIC (2011)	20081858	G6PC2	5'UTR	< 4.36 x 10-5
cg10057218 (Adolescence)	rs1031458	Inflammatory bowel disease	Wald ratio	1	0.359687	0.0567576	2.33919e-10	837	34652	IIBDGC (2015)	26192919	GSDMB	TSS1500	< 4.36 x 10-5
cg25258033 (Middle age)	rs1044059	Inflammatory bowel disease	Wald ratio	1	0.10172	0.0175565	6.87958e-09	742	34652	IIBDGC (2015)	26192919	RNASET2	Body	< 4.36 x 10-5
cg26951440 (Birth)	rs10883369	Inflammatory bowel disease	Wald ratio	1	-0.253736	0.0299439	2.37679e-17	771	34652	IIBDGC (2015)	26192919	NKX2-3	TSS1500	< 4.36 x 10-5
cg26981746 (Birth)	rs112825823	Inflammatory bowel disease	Wald ratio	1	0.169372	0.0227679	1.01385e-13	771	34652	IIBDGC (2015)	26192919	HLA-DRB5	Body	< 4.36 x 10-5
cg03738656 (Pregnancy)	rs11400656	Inflammatory bowel disease	Wald ratio	1	-0.308275	0.0413122	8.51756e-14	764	34652	IIBDGC (2015)	26192919	C21orf33		< 4.36 x 10-5
cg21201401 (Pregnancy)	rs1151623	Inflammatory bowel disease	Wald ratio	1	-0.379087	0.0506924	7.53585e-14	764	34652	IIBDGC (2015)	26192919	LIME1	TSS200	< 4.36 x 10-5
cg22598563 (Pregnancy)	rs12521097	Inflammatory bowel disease	Wald ratio	1	-0.209286	0.0355925	4.1013e-09	764	34652	IIBDGC (2015)	26192919	P4HA2	TSS1500	< 4.36 x 10-5
cg24631526 (Childhood)	rs1291205	Inflammatory bowel disease	Wald ratio	1	-0.430292	0.0551244	5.91145e-15	834	34652	IIBDGC (2015)	26192919	LIME1	TSS200	< 4.36 x 10-5
cg20240154 (Childhood)	rs140243675	Inflammatory bowel disease	Wald ratio	1	-0.173801	0.0293093	3.03108e-09	834	34652	IIBDGC (2015)	26192919	MICB	TSS1500	< 4.36 x 10-5
cg24032190 (Childhood)	rs17293632	Inflammatory bowel disease	Wald ratio	1	0.295963	0.0394216	6.01971e-14	834	34652	IIBDGC (2015)	26192919	SMAD3	Body	< 4.36 x 10-5
cg02320614 (Adolescence)	rs181195	Inflammatory bowel disease	Wald ratio	1	-0.147381	0.0254102	6.62854e-09	837	34652	IIBDGC (2015)	26192919	NPIPB6		< 4.36 x 10-5
cg06313718 (Pregnancy)	rs2172252	Inflammatory bowel disease	Wald ratio	1	-0.346493	0.0350842	5.28826e-23	764	34652	IIBDGC (2015)	26192919	APEH	Body	< 4.36 x 10-5
cg16557858 (Birth)	rs2517951	Inflammatory bowel disease	Wald ratio	1	-0.211893	0.0360997	4.3665e-09	771	34652	IIBDGC (2015)	26192919	ERBB2	Body	< 4.36 x 10-5
cg00971747 (Pregnancy)	rs296533	Inflammatory bowel disease	Wald ratio	1	-0.230436	0.0390109	3.48453e-09	764	34652	IIBDGC (2015)	26192919	C1orf106	5'UTR	< 4.36 x 10-5
cg05235248 (Childhood)	rs36123879	Inflammatory bowel disease	Wald ratio	1	-0.185474	0.0286588	9.6857e-11	834	34652	IIBDGC (2015)	26192919	CREM		< 4.36 x 10-5
cg21305068 (Pregnancy)	rs3804031	Inflammatory bowel disease	Wald ratio	1	-0.314788	0.041922	5.9631e-14	764	34652	IIBDGC (2015)	26192919	ICOSLG		< 4.36 x 10-5
cg11503966 (Pregnancy)	rs3865523	Inflammatory bowel disease	Wald ratio	1	0.325281	0.0521284	4.37552e-10	764	34652	IIBDGC (2015)	26192919	STMN3	3'UTR	< 4.36 x 10-5
cg01612133 (Birth)	rs405553	Inflammatory bowel disease	Wald ratio	1	-0.116827	0.020135	6.54575e-09	771	34652	IIBDGC (2015)	26192919	RNASET2		< 4.36 x 10-5
cg24718015 (Childhood)	rs4796793	Inflammatory bowel disease	Wald ratio	1	-0.308629	0.0516146	2.23833e-09	834	34652	IIBDGC (2015)	26192919	STAT3	Body	< 4.36 x 10-5
cg26844104 (Adolescence)	rs4820091	Inflammatory bowel disease	Wald ratio	1	0.260663	0.0412391	2.60283e-10	837	34652	IIBDGC (2015)	26192919	UBE2L3	TSS1500	< 4.36 x 10-5
cg24731111 (Childhood)	rs5010839	Inflammatory bowel disease	Wald ratio	1	-0.29104	0.0485487	2.03724e-09	834	34652	IIBDGC (2015)	26192919	CACNA1S	Body	< 4.36 x 10-5
cg20642413 (Adolescence)	rs6062498	Inflammatory bowel disease	Wald ratio	1	-0.294574	0.0369876	1.66393e-15	837	34652	IIBDGC (2015)	26192919	ARFRP1	Body	< 4.36 x 10-5
cg22778788 (Birth)	rs7078219	Inflammatory bowel disease	Wald ratio	1	-0.439026	0.0468584	7.30722e-21	771	34652	IIBDGC (2015)	26192919	NKX2-3	Body	< 4.36 x 10-5
cg14748795 (Pregnancy)	rs7095491	Inflammatory bowel disease	Wald ratio	1	0.251656	0.024695	2.18473e-24	764	34652	IIBDGC (2015)	26192919	NKX2-3		< 4.36 x 10-5
cg06270615 (Childhood)	rs8069645	Inflammatory bowel disease	Wald ratio	1	0.149291	0.022692	4.73562e-11	834	34652	IIBDGC (2015)	26192919	STAT3	5'UTR	< 4.36 x 10-5
cg18357371 (Pregnancy)	rs1165200	Iron	Wald ratio	1	-0.0823359	0.0111969	1.93158e-13	764	23986	GIS (2014)	25352340	SLC17A3	TSS200	< 4.36 x 10-5
cg04800585 (Adolescence)	rs1540276	Iron	Wald ratio	1	0.197851	0.0214879	3.33662e-20	837	23986	GIS (2014)	25352340	HIST1H2BB	1stExon	< 4.36 x 10-5
cg26520678 (Pregnancy)	rs199755	Iron	Wald ratio	1	0.147022	0.0169518	4.21262e-18	764	23986	GIS (2014)	25352340	TRIM38		< 4.36 x 10-5
cg22088368 (Birth)	rs2899280	Iron	Wald ratio	1	0.106205	0.0147673	6.38868e-13	771	23986	GIS (2014)	25352340	C22orf33	TSS1500	< 4.36 x 10-5
cg13569146 (Birth)	rs6930616	Iron	Wald ratio	1	0.128423	0.01906	1.60732e-11	771	23986	GIS (2014)	25352340	HIST1H3PS1		< 4.36 x 10-5
cg26893134 (Adolescence)	rs10872142	LDL cholesterol	Wald ratio	1	-0.040724	0.00685197	2.79177e-09	837	89888	GLGC (2013)	24097068	FRK	1stExon	< 4.36 x 10-5
cg09201001 (Adolescence)	rs11024743	LDL cholesterol	Wald ratio	1	0.0671704	0.00839631	1.24419e-15	837	172920	GLGC (2013)	24097068	SPTY2D1	TSS200	< 4.36 x 10-5
cg04892187 (Childhood)	rs11787365	LDL cholesterol	Wald ratio	1	0.0685926	0.00984506	3.23281e-12	834	82810	GLGC (2013)	24097068	PLEC1	Body	< 4.36 x 10-5
cg18764771 (Childhood)	rs12196579	LDL cholesterol	Wald ratio	1	-0.0373502	0.00622504	1.97318e-09	834	86937	GLGC (2013)	24097068	FRK	TSS200	< 4.36 x 10-5
cg16213375 (Middle age)	rs174544	LDL cholesterol	Wald ratio	1	0.146579	0.0108789	2.23433e-41	742	173017	GLGC (2013)	24097068	FADS1	TSS200	< 4.36 x 10-5
cg14725641 (Middle age)	rs28456	LDL cholesterol	Wald ratio	1	0.149297	0.0152168	1.00643e-22	742	83099	GLGC (2013)	24097068	MIR1908	TSS200	< 4.36 x 10-5
cg12421513 (Pregnancy)	rs4649083	LDL cholesterol	Wald ratio	1	-0.0641258	0.0102843	4.5093e-10	764	83054.9	GLGC (2013)	24097068	RHD	1stExon	< 4.36 x 10-5
cg01656853 (Adolescence)	rs516246	LDL cholesterol	Wald ratio	1	0.0543722	0.007287	8.5518e-14	837	169990	GLGC (2013)	24097068	FUT2	TSS200	< 4.36 x 10-5
cg02331830 (Childhood)	rs62522556	LDL cholesterol	Wald ratio	1	-0.0381425	0.00556455	7.15396e-12	834	82749	GLGC (2013)	24097068	PLEC1	Body	< 4.36 x 10-5
cg09584711 (Adolescence)	rs77303550	LDL cholesterol	Wald ratio	1	0.199634	0.0179159	7.75895e-29	837	159731	GLGC (2013)	24097068	HPR	TSS200	< 4.36 x 10-5
cg15226275 (Adolescence)	rs7774952	LDL cholesterol	Wald ratio	1	-0.0340232	0.00563441	1.55591e-09	837	89888	GLGC (2013)	24097068	FRK	TSS200	< 4.36 x 10-5
cg09222892 (Birth)	rs9438900	LDL cholesterol	Wald ratio	1	0.0857527	0.0139785	8.53655e-10	771	81827	GLGC (2013)	24097068	RHCE	Body	< 4.36 x 10-5
cg04882995 (Adolescence)	rs1317286	Lung cancer	Wald ratio	1	0.43481	0.036063	1.78271e-33	837	27209	ILCCO (2014)	24880342	CHRNA3	Body	< 4.36 x 10-5
cg01087129 (Childhood)	rs160602	Mean cell haemoglobin	Wald ratio	1	0.13166	0.0185018	1.11047e-12	834	43590	HaemGen (2012)	23222517	EPO	TSS1500	< 4.36 x 10-5
cg22088368 (Birth)	rs2899280	Mean cell haemoglobin	Wald ratio	1	0.110233	0.0147673	8.35236e-14	771	51347	HaemGen (2012)	23222517	C22orf33	TSS1500	< 4.36 x 10-5
cg19865134 (Adolescence)	rs3181215	Mean cell haemoglobin	Wald ratio	1	-0.166571	0.0235497	1.51433e-12	837	51364	HaemGen (2012)	23222517	C17orf63	TSS1500	< 4.36 x 10-5
cg16075940 (Middle age)	rs351728	Mean cell haemoglobin	Wald ratio	1	-0.104932	0.0119605	1.73666e-18	742	51415	HaemGen (2012)	23222517	C6orf183		< 4.36 x 10-5
cg03891268 (Pregnancy)	rs3893275	Mean cell haemoglobin	Wald ratio	1	-0.210975	0.0311014	1.17348e-11	764	49983	HaemGen (2012)	23222517	ZDHHC19		< 4.36 x 10-5
cg01595397 (Childhood)	rs6902650	Mean cell haemoglobin	Wald ratio	1	0.176306	0.0304726	7.22049e-09	834	46768	HaemGen (2012)	23222517	MED20	Body	< 4.36 x 10-5
cg03309350 (Pregnancy)	rs6940878	Mean cell haemoglobin	Wald ratio	1	-0.23772	0.034005	2.73439e-12	764	43486	HaemGen (2012)	23222517	ALDH8A1		< 4.36 x 10-5
cg11399254 (Childhood)	rs11211481	Mean cell volume	Wald ratio	1	-0.184945	0.0309043	2.17141e-09	834	54609	HaemGen (2012)	23222517	TAL1	5'UTR	< 4.36 x 10-5
cg01087129 (Childhood)	rs160602	Mean cell volume	Wald ratio	1	0.322791	0.0475761	1.1631e-11	834	46851	HaemGen (2012)	23222517	EPO	TSS1500	< 4.36 x 10-5
cg13569146 (Birth)	rs6930616	Mean cell volume	Wald ratio	1	0.316432	0.0482976	5.68765e-11	771	54746	HaemGen (2012)	23222517	HIST1H3PS1		< 4.36 x 10-5
cg26311262 (Childhood)	rs10866002	Mean platelet volume	Wald ratio	1	0.0159179	0.00238024	2.27015e-11	834	17688.8	HaemGen (2011)	22139419	ARHGEF3	Body	< 4.36 x 10-5
cg05012661 (Pregnancy)	rs11731274	Mean platelet volume	Wald ratio	1	-0.00761421	0.00123058	6.11258e-10	764	15944.7	HaemGen (2011)	22139419	KIAA0232		< 4.36 x 10-5
cg12903224 (Adolescence)	rs2349975	Mean platelet volume	Wald ratio	1	-0.0134776	0.00208808	1.08544e-10	837	19314	HaemGen (2011)	22139419	FAR2	Body	< 4.36 x 10-5
cg11703745 (Pregnancy)	rs896320	Mean platelet volume	Wald ratio	1	-0.0140697	0.00230995	1.12271e-09	764	19300	HaemGen (2011)	22139419	TMCC2	Body	< 4.36 x 10-5
cg02586212 (Childhood)	rs2984920	Multiple sclerosis	Wald ratio	1	0.136264	0.0187453	3.61635e-13	834	38589	IMSGC (2013)	24076602	RGS1	1stExon	< 4.36 x 10-5
cg11382394 (Middle age)	rs4648448	Multiple sclerosis	Wald ratio	1	0.295298	0.0464767	2.10229e-10	742	38589	IMSGC (2013)	24076602	MMEL1	TSS200	< 4.36 x 10-5
cg02814054 (Birth)	rs56338130	Multiple sclerosis	Wald ratio	1	-0.217491	0.0306856	1.36338e-12	771	38589	IMSGC (2013)	24076602	MAST3	Body	< 4.36 x 10-5
cg17077288 (Pregnancy)	rs60733400	Multiple sclerosis	Wald ratio	1	-0.186293	0.0266347	2.66483e-12	764	38589	IMSGC (2013)	24076602	FAM213B		< 4.36 x 10-5
cg13810673 (Childhood)	rs78461372	Multiple sclerosis	Wald ratio	1	0.262522	0.041045	1.59549e-10	834	38589	IMSGC (2013)	24076602	GPR65	5'UTR	< 4.36 x 10-5
cg21160290 (Pregnancy)	rs505922	Myocardial infarction	Wald ratio	1	0.0702799	0.00971295	4.63183e-13	764	171875	CARDIoGRAMplusC4D (2015)	26343387	ABO	Body	< 4.36 x 10-5
cg10635145 (Childhood)	rs16917237	Obesity class 1	Wald ratio	1	0.113546	0.0181674	4.10453e-10	834	93811	GIANT (2013)	23563607	BDNF	Body	< 4.36 x 10-5
cg11023668 (Pregnancy)	rs2384058	Obesity class 1	Wald ratio	1	-0.0728848	0.0126756	8.92434e-09	764	98605.7	GIANT (2013)	23563607	ADCY3	Body	< 4.36 x 10-5
cg24579218 (Adolescence)	rs8028313	Obesity class 1	Wald ratio	1	0.0919118	0.0137868	2.61678e-11	837	96843.2	GIANT (2013)	23563607	MAP2K5		< 4.36 x 10-5
cg00139496 (Middle age)	rs2251219	PGC cross-disorder traits	Wald ratio	1	-0.245931	0.0399476	7.44405e-10	742	61220	PGC (2013)	23453885	GLT8D1	Body	< 4.36 x 10-5
cg14441153 (Birth)	rs385893	Platelet count	Wald ratio	1	12.0647	0.958309	2.41115e-36	771	66867	HaemGen (2011)	22139419	AK3		< 4.36 x 10-5
cg14182974 (Adolescence)	rs423955	Platelet count	Wald ratio	1	9.17881	1.05466	3.2284e-18	837	66867	HaemGen (2011)	22139419	RCL1	TSS1500	< 4.36 x 10-5
cg13846998 (Pregnancy)	rs11239271	Red blood cell count	Wald ratio	1	0.026568	0.00419494	2.3992e-10	764	52179	HaemGen (2012)	23222517	TMEM72	TSS1500	< 4.36 x 10-5
cg16075940 (Middle age)	rs351728	Red blood cell count	Wald ratio	1	0.0213317	0.0025894	1.74974e-16	742	53365	HaemGen (2012)	23222517	C6orf183		< 4.36 x 10-5
cg12020464 (Adolescence)	rs8176751	Red blood cell count	Wald ratio	1	-0.0186551	0.00267534	3.10312e-12	837	53404	HaemGen (2012)	23222517	ABO	Body	< 4.36 x 10-5
cg22407511 (Childhood)	rs1049086	Rheumatoid arthritis	Wald ratio	1	0.887288	0.0530769	9.85488e-63	834	58284	NA (2014)	24390342	HLA-DQB2	Body	< 4.36 x 10-5
cg17429686 (Childhood)	rs10910111	Rheumatoid arthritis	Wald ratio	1	-0.262129	0.0382786	7.49281e-12	834	58284	NA (2014)	24390342	TTC34		< 4.36 x 10-5
cg19308663 (Childhood)	rs11217074	Rheumatoid arthritis	Wald ratio	1	-0.112664	0.0153992	2.55027e-13	834	58284	NA (2014)	24390342	CXCR5		< 4.36 x 10-5
cg08188015 (Adolescence)	rs114281659	Rheumatoid arthritis	Wald ratio	1	0.581838	0.0306331	1.91974e-80	837	58284	NA (2014)	24390342	HLA-DRB5	Body	< 4.36 x 10-5
cg10314909 (Childhood)	rs11585048	Rheumatoid arthritis	Wald ratio	1	-0.262876	0.0351737	7.80079e-14	834	58284	NA (2014)	24390342	MMEL1	Body	< 4.36 x 10-5
cg06183267 (Pregnancy)	rs11681227	Rheumatoid arthritis	Wald ratio	1	-0.10843	0.015834	7.49281e-12	764	58284	NA (2014)	24390342	AFF3	TSS200	< 4.36 x 10-5
cg04861640 (Childhood)	rs12000	Rheumatoid arthritis	Wald ratio	1	0.282754	0.0336656	4.50624e-17	834	58284	NA (2014)	24390342	ZNF187	TSS200	< 4.36 x 10-5
cg14349538 (Birth)	rs2004640	Rheumatoid arthritis	Wald ratio	1	-0.234689	0.0382513	8.49179e-10	771	58284	NA (2014)	24390342	IRF5	TSS1500	< 4.36 x 10-5
cg19735538 (Childhood)	rs210138	Rheumatoid arthritis	Wald ratio	1	-0.238804	0.038561	5.9066e-10	834	58284	NA (2014)	24390342	C6orf227	Body	< 4.36 x 10-5
cg00140447 (Pregnancy)	rs3807306	Rheumatoid arthritis	Wald ratio	1	-0.188002	0.0248472	3.83871e-14	764	58284	NA (2014)	24390342	IRF5	5'UTR	< 4.36 x 10-5
cg15686393 (Childhood)	rs4711345	Rheumatoid arthritis	Wald ratio	1	0.275885	0.0373271	1.45714e-13	834	58284	NA (2014)	24390342	MLN		< 4.36 x 10-5
cg17077288 (Pregnancy)	rs60733400	Rheumatoid arthritis	Wald ratio	1	-0.159444	0.0213342	7.80079e-14	764	58284	NA (2014)	24390342	FAM213B		< 4.36 x 10-5
cg03815147 (Pregnancy)	rs732083	Rheumatoid arthritis	Wald ratio	1	-0.144014	0.0220021	5.93144e-11	764	58284	NA (2014)	24390342	PGAP3	Body	< 4.36 x 10-5
cg00765128 (Adolescence)	rs78224691	Rheumatoid arthritis	Wald ratio	1	0.224312	0.0380459	3.72823e-09	837	58284	NA (2014)	24390342	NKAPL	TSS200	< 4.36 x 10-5
cg14345882 (Childhood)	rs10946817	Schizophrenia	Wald ratio	1	-0.211423	0.0301653	2.40332e-12	834	82315	PGC (2014)	25056061	BTN3A2	TSS1500	< 4.36 x 10-5
cg03493300 (Pregnancy)	rs112913898	Schizophrenia	Wald ratio	1	-0.119808	0.0149959	1.35618e-15	764	82315	PGC (2014)	25056061	CNNM2	Body	< 4.36 x 10-5
cg05863683 (Pregnancy)	rs12532128	Schizophrenia	Wald ratio	1	-0.13013	0.0208892	4.6791e-10	764	82315	PGC (2014)	25056061	MAD1L1	Body	< 4.36 x 10-5
cg17173187 (Adolescence)	rs12914433	Schizophrenia	Wald ratio	1	-0.0837462	0.014374	5.66881e-09	837	82315	PGC (2014)	25056061	NMB	Body	< 4.36 x 10-5
cg20295408 (Middle age)	rs13311111	Schizophrenia	Wald ratio	1	0.223362	0.0347991	1.3751e-10	742	82315	PGC (2014)	25056061	MAD1L1	Body	< 4.36 x 10-5
cg22341471 (Childhood)	rs1727307	Schizophrenia	Wald ratio	1	-0.18575	0.0289267	1.35024e-10	834	82315	PGC (2014)	25056061	ABCB9	5'UTR	< 4.36 x 10-5
cg04140906 (Childhood)	rs28437878	Schizophrenia	Wald ratio	1	-0.0995109	0.0171251	6.21723e-09	834	82315	PGC (2014)	25056061	PSMA4	5'UTR	< 4.36 x 10-5
cg08121925 (Childhood)	rs35080573	Schizophrenia	Wald ratio	1	0.206987	0.034666	2.35966e-09	834	82315	PGC (2014)	25056061	CCDC39		< 4.36 x 10-5
cg13447684 (Childhood)	rs4644136	Schizophrenia	Wald ratio	1	-0.107374	0.0173447	5.99272e-10	834	82315	PGC (2014)	25056061	MAD1L1	Body	< 4.36 x 10-5
cg11557618 (Adolescence)	rs1001780, rs2016394	Schizophrenia	Inverse variance weighted	2	0.11082	0.018724	3.24706e-09	837	82315	PGC (2014)	25056061	DLX2		< 4.36 x 10-5
cg11197664 (Childhood)	rs13362309	Serum creatinine (eGFRcrea)	Wald ratio	1	-0.0143852	0.00232019	5.64632e-10	834	118432	CKDGen (2015)	26831199	LMAN2		< 4.36 x 10-5
cg10760299 (Pregnancy)	rs1346268	Serum creatinine (eGFRcrea)	Wald ratio	1	-0.0131114	0.00100857	1.22343e-38	764	118447	CKDGen (2015)	26831199	GATM	Body	< 4.36 x 10-5
cg26796135 (Pregnancy)	rs16943246	Serum creatinine (eGFRcrea)	Wald ratio	1	-0.0227551	0.00175039	1.22343e-38	764	118329	CKDGen (2015)	26831199	LOC145663	Body	< 4.36 x 10-5
cg15971010 (Adolescence)	rs2252281	Serum creatinine (eGFRcrea)	Wald ratio	1	-0.0121606	0.00166583	2.87768e-13	837	117386	CKDGen (2015)	26831199	SLC47A1	TSS1500	< 4.36 x 10-5
cg21692194 (Childhood)	rs2440164	Serum creatinine (eGFRcrea)	Wald ratio	1	-0.0133896	0.00183419	2.87768e-13	834	117386	CKDGen (2015)	26831199	SLC47A1	TSS1500	< 4.36 x 10-5
cg18651932 (Birth)	rs3796491	Serum creatinine (eGFRcrea)	Wald ratio	1	0.0176573	0.00228799	1.18735e-14	771	118372	CKDGen (2015)	26831199	STBD1	TSS1500	< 4.36 x 10-5
cg03321784 (Middle age)	rs4332770	Serum creatinine (eGFRcrea)	Wald ratio	1	-0.0179346	0.002365	3.36788e-14	742	118366	CKDGen (2015)	26831199	CDK12		< 4.36 x 10-5
cg26893134 (Adolescence)	rs10872142	Total cholesterol	Wald ratio	1	-0.0405947	0.00672269	1.55591e-09	837	94595	GLGC (2013)	24097068	FRK	1stExon	< 4.36 x 10-5
cg05256304 (Childhood)	rs10892073	Total cholesterol	Wald ratio	1	-0.0960084	0.0111345	6.5427e-18	834	94595	GLGC (2013)	24097068	SIK3	TSS1500	< 4.36 x 10-5
cg02869364 (Pregnancy)	rs10951499	Total cholesterol	Wald ratio	1	-0.0386031	0.00581372	3.13683e-11	764	183314	GLGC (2013)	24097068	C7orf50	Body	< 4.36 x 10-5
cg09201001 (Adolescence)	rs11024743	Total cholesterol	Wald ratio	1	0.0661209	0.0081864	6.64214e-16	837	187161	GLGC (2013)	24097068	SPTY2D1	TSS200	< 4.36 x 10-5
cg17826107 (Birth)	rs11164605	Total cholesterol	Wald ratio	1	0.0579065	0.00986319	4.33259e-09	771	94595	GLGC (2013)	24097068	EVI5	3'UTR	< 4.36 x 10-5
cg20608306 (Childhood)	rs11493798	Total cholesterol	Wald ratio	1	-0.0657066	0.0079508	1.40692e-16	834	94595	GLGC (2013)	24097068	SIK3	TSS1500	< 4.36 x 10-5
cg24352561 (Pregnancy)	rs11763765	Total cholesterol	Wald ratio	1	-0.0267311	0.00402576	3.13683e-11	764	183314	GLGC (2013)	24097068	C7orf50	Body	< 4.36 x 10-5
cg04892187 (Childhood)	rs11787365	Total cholesterol	Wald ratio	1	0.0585862	0.00952227	7.62506e-10	834	87463	GLGC (2013)	24097068	PLEC1	Body	< 4.36 x 10-5
cg18764771 (Childhood)	rs12196579	Total cholesterol	Wald ratio	1	-0.0371153	0.00610759	1.2251e-09	834	91559	GLGC (2013)	24097068	FRK	TSS200	< 4.36 x 10-5
cg16213375 (Middle age)	rs174544	Total cholesterol	Wald ratio	1	0.137131	0.0103063	2.1489e-40	742	187272	GLGC (2013)	24097068	FADS1	TSS200	< 4.36 x 10-5
cg07689907 (Adolescence)	rs174548	Total cholesterol	Wald ratio	1	0.0736342	0.00644723	3.28234e-30	837	179944	GLGC (2013)	24097068	FADS1	Body	< 4.36 x 10-5
cg14085527 (Pregnancy)	rs1997243	Total cholesterol	Wald ratio	1	0.0389078	0.0058596	3.13683e-11	764	183314	GLGC (2013)	24097068	C7orf50	Body	< 4.36 x 10-5
cg14725641 (Middle age)	rs28456	Total cholesterol	Wald ratio	1	0.127763	0.0146425	2.6503e-18	742	92642	GLGC (2013)	24097068	MIR1908	TSS200	< 4.36 x 10-5
cg15460135 (Middle age)	rs367070	Total cholesterol	Wald ratio	1	-0.0421197	0.00663843	2.22675e-10	742	90314.1	GLGC (2013)	24097068	LILRA3	TSS1500	< 4.36 x 10-5
cg04539111 (Pregnancy)	rs3785100	Total cholesterol	Wald ratio	1	-0.0250839	0.00436242	8.92434e-09	764	185035	GLGC (2013)	24097068	SLC12A4	Body	< 4.36 x 10-5
cg21955916 (Birth)	rs380267	Total cholesterol	Wald ratio	1	-0.069631	0.0109745	2.22675e-10	771	90314.1	GLGC (2013)	24097068	LILRB2	TSS200	< 4.36 x 10-5
cg21962901 (Childhood)	rs4808802	Total cholesterol	Wald ratio	1	-0.0532457	0.0093339	1.16654e-08	834	178494	GLGC (2013)	24097068	ISYNA1	TSS200	< 4.36 x 10-5
cg01656853 (Adolescence)	rs516246	Total cholesterol	Wald ratio	1	0.0588565	0.0069133	1.68741e-17	837	184136	GLGC (2013)	24097068	FUT2	TSS200	< 4.36 x 10-5
cg25035485 (Adolescence)	rs541041	Total cholesterol	Wald ratio	1	0.186071	0.00687491	2.52895e-161	837	186549	GLGC (2013)	24097068	APOB	Body	< 4.36 x 10-5
cg02331830 (Childhood)	rs62522556	Total cholesterol	Wald ratio	1	-0.0328814	0.00546338	1.76021e-09	834	87400	GLGC (2013)	24097068	PLEC1	Body	< 4.36 x 10-5
cg06353428 (Childhood)	rs7190487	Total cholesterol	Wald ratio	1	0.028449	0.00411311	4.62394e-12	834	185752	GLGC (2013)	24097068	MARVELD3	5'UTR	< 4.36 x 10-5
cg09584711 (Adolescence)	rs77303550	Total cholesterol	Wald ratio	1	0.209141	0.0171846	4.47913e-34	837	173539	GLGC (2013)	24097068	HPR	TSS200	< 4.36 x 10-5
cg05304507 (Pregnancy)	rs7774952	Total cholesterol	Wald ratio	1	-0.0392084	0.00634802	6.55504e-10	764	94595	GLGC (2013)	24097068	FRK	TSS200	< 4.36 x 10-5
cg18357371 (Pregnancy)	rs1165200	Transferrin	Wald ratio	1	0.126544	0.011583	8.75404e-28	764	23986	GIS (2014)	25352340	SLC17A3	TSS200	< 4.36 x 10-5
cg11823142 (Childhood)	rs12213438	Transferrin	Wald ratio	1	0.118529	0.0188403	3.14895e-10	834	23986	GIS (2014)	25352340	VN1R13P		< 4.36 x 10-5
cg26520678 (Pregnancy)	rs199755	Transferrin	Wald ratio	1	-0.138466	0.0172687	1.07176e-15	764	23986	GIS (2014)	25352340	TRIM38		< 4.36 x 10-5
cg15691649 (Middle age)	rs645279	Transferrin	Wald ratio	1	0.135363	0.0198747	9.70502e-12	742	23986	GIS (2014)	25352340	SLC17A3		< 4.36 x 10-5
cg13736514 (Childhood)	rs6939048	Transferrin	Wald ratio	1	-0.152643	0.0232807	5.5047e-11	834	23986	GIS (2014)	25352340	HIST1H3PS1		< 4.36 x 10-5
cg07011110 (Childhood)	rs13194984, rs7765920	Transferrin	Inverse variance weighted	2	0.208697	0.0224542	1.48123e-20	834	23986	GIS (2014)	25352340	BTN1A1	TSS1500	< 4.36 x 10-5
cg04800585 (Adolescence)	rs1540276	Transferrin Saturation	Wald ratio	1	0.270018	0.0214879	3.24588e-36	837	23986	GIS (2014)	25352340	HIST1H2BB	1stExon	< 4.36 x 10-5
cg02310922 (Middle age)	rs1632958	Transferrin Saturation	Wald ratio	1	-0.188995	0.0257177	1.99939e-13	742	23986	GIS (2014)	25352340	HLA-F		< 4.36 x 10-5
cg22088368 (Birth)	rs2899280	Transferrin Saturation	Wald ratio	1	0.112172	0.0149165	5.47762e-14	771	23986	GIS (2014)	25352340	C22orf33	TSS1500	< 4.36 x 10-5
cg13569146 (Birth)	rs6930616	Transferrin Saturation	Wald ratio	1	0.165988	0.019245	6.40927e-18	771	23986	GIS (2014)	25352340	HIST1H3PS1		< 4.36 x 10-5
cg14575656 (Birth)	rs9358927	Transferrin Saturation	Wald ratio	1	0.1435	0.0165515	4.32489e-18	771	23986	GIS (2014)	25352340	HIST1H3PS1		< 4.36 x 10-5
cg19979738 (Childhood)	rs9619658	Transferrin Saturation	Wald ratio	1	-0.224315	0.0240964	1.28931e-20	834	23986	GIS (2014)	25352340	TMPRSS6	Body	< 4.36 x 10-5
cg07423334 (Adolescence)	rs137911841	Triglycerides	Wald ratio	1	-0.0611122	0.010494	5.76177e-09	837	175934	GLGC (2013)	24097068	PDXDC1	Body	< 4.36 x 10-5
cg16213375 (Middle age)	rs174544	Triglycerides	Wald ratio	1	-0.12797	0.00973375	1.76923e-39	742	177785	GLGC (2013)	24097068	FADS1	TSS200	< 4.36 x 10-5
cg07689907 (Adolescence)	rs174548	Triglycerides	Wald ratio	1	-0.0714286	0.00610791	1.36075e-31	837	171720	GLGC (2013)	24097068	FADS1	Body	< 4.36 x 10-5
cg14725641 (Middle age)	rs28456	Triglycerides	Wald ratio	1	-0.117428	0.0140683	7.0055e-17	742	86740.1	GLGC (2013)	24097068	MIR1908	TSS200	< 4.36 x 10-5
cg15001016 (Adolescence)	rs3843467	Triglycerides	Wald ratio	1	-0.0307359	0.00363636	2.85422e-17	837	177774	GLGC (2013)	24097068	HMGN1P17		< 4.36 x 10-5
cg03162506 (Birth)	rs5750561	Triglycerides	Wald ratio	1	-0.0437488	0.00641147	8.88305e-12	771	175846	GLGC (2013)	24097068	PLA2G6		< 4.36 x 10-5
cg03418659 (Adolescence)	rs749767	Triglycerides	Wald ratio	1	-0.0292303	0.00499412	4.82955e-09	837	176158	GLGC (2013)	24097068	MYST1	TSS1500	< 4.36 x 10-5
cg17775079 (Childhood)	rs9919429	Triglycerides	Wald ratio	1	-0.0934412	0.0140761	3.17326e-11	834	91013	GLGC (2013)	24097068	JMJD1C	Body	< 4.36 x 10-5
cg03864215 (Childhood)	rs5213	Type 2 diabetes	Wald ratio	1	0.191039	0.026065	2.3132e-13	834	110142	DIAGRAM (2014)	24509480	KCNJ11	3'UTR	< 4.36 x 10-5
cg25064352 (Birth)	rs734312	Type 2 diabetes	Wald ratio	1	-0.175281	0.0307444	1.18937e-08	771	97996	DIAGRAM (2014)	24509480	WFS1		< 4.36 x 10-5
cg00674004 (Childhood)	rs10883359	Ulcerative colitis	Wald ratio	1	-0.286398	0.0460945	5.18872e-10	834	27432	IIBDGC (2015)	26192919	NKX2-3		< 4.36 x 10-5
cg23615741 (Childhood)	rs11190130	Ulcerative colitis	Wald ratio	1	-0.436199	0.0618384	1.74042e-12	834	27432	IIBDGC (2015)	26192919	NKX2-3		< 4.36 x 10-5
cg03711485 (Birth)	rs11190133	Ulcerative colitis	Wald ratio	1	-0.28209	0.0443249	1.96396e-10	771	27432	IIBDGC (2015)	26192919	NKX2-3	3'UTR	< 4.36 x 10-5
cg04461101 (Pregnancy)	rs115693743	Ulcerative colitis	Wald ratio	1	0.287452	0.0310757	2.24382e-20	764	27432	IIBDGC (2015)	26192919	HLA-DRB6		< 4.36 x 10-5
cg17806162 (Adolescence)	rs1886731	Ulcerative colitis	Wald ratio	1	-0.204603	0.0321829	2.05061e-10	837	27432	IIBDGC (2015)	26192919	HES5		< 4.36 x 10-5
cg06313718 (Pregnancy)	rs2172252	Ulcerative colitis	Wald ratio	1	-0.348666	0.0442022	3.07089e-15	764	27432	IIBDGC (2015)	26192919	APEH	Body	< 4.36 x 10-5
cg09254322 (Childhood)	rs61872688	Ulcerative colitis	Wald ratio	1	-0.440182	0.0624824	1.8561e-12	834	27432	IIBDGC (2015)	26192919	NKX2-3		< 4.36 x 10-5
cg19468946 (Birth)	rs907092	Ulcerative colitis	Wald ratio	1	-0.373506	0.0582069	1.39107e-10	771	27432	IIBDGC (2015)	26192919	IKZF3	Body	< 4.36 x 10-5
cg19383211 (Adolescence)	rs9271074	Ulcerative colitis	Wald ratio	1	0.302387	0.0238532	7.93139e-37	837	27432	IIBDGC (2015)	26192919	HLA-DRB6	Body	< 4.36 x 10-5
cg14895029 (Pregnancy)	rs73047387, rs798526	Ulcerative colitis	Inverse variance weighted	2	0.163249	0.0276429	3.51303e-09	764	27432	IIBDGC (2015)	26192919	GNA12	Body	< 4.36 x 10-5
cg09781307 (Childhood)	rs10767664	Waist circumference	Wald ratio	1	-0.0734817	0.0101578	4.68825e-13	834	185302	GIANT (2015)	25673412	BDNFOS	Body	< 4.36 x 10-5
cg09754948 (Adolescence)	rs12928404	Waist circumference	Wald ratio	1	0.0995644	0.0136901	3.52301e-13	837	153912	GIANT (2015)	25673412	ATXN2L	TSS1500	< 4.36 x 10-5
cg22814740 (Childhood)	rs17391694	Waist circumference	Wald ratio	1	0.0686678	0.011183	8.23394e-10	834	219272	GIANT (2015)	25673412	FUBP1	Body	< 4.36 x 10-5
cg05377527 (Birth)	rs3817334	Waist circumference	Wald ratio	1	0.0445633	0.00735294	1.3561e-09	771	244276	GIANT (2015)	25673412	PTPMT1	TSS1500	< 4.36 x 10-5
cg14500070 (Pregnancy)	rs13099193	Weight	Wald ratio	1	-0.105125	0.0178712	4.04475e-09	764	58322	GIANT (2013)	23754948	ZBTB38	5'UTR	< 4.36 x 10-5
cg13787933 (Childhood)	rs6807935	Weight	Wald ratio	1	-0.128082	0.0217739	4.04475e-09	834	58322.1	GIANT (2013)	23754948	ZBTB38	5'UTR	< 4.36 x 10-5
cg20395773 (Childhood)	rs9853018	Weight	Wald ratio	1	-0.123457	0.0171766	6.59884e-13	834	58275.8	GIANT (2013)	23754948	ZBTB38	5'UTR	< 4.36 x 10-5
cg05358723 (Childhood)	rs13277542	Years of schooling	Wald ratio	1	0.0168209	0.00280348	1.97318e-09	834	293723	SSGAC (2016)	27225129	LRRC24	Body	< 4.36 x 10-5
cg22341471 (Childhood)	rs1727307	Years of schooling	Wald ratio	1	-0.0507485	0.00761228	2.61678e-11	834	293723	SSGAC (2016)	27225129	ABCB9	5'UTR	< 4.36 x 10-5
cg21745287 (Adolescence)	rs1790121	Years of schooling	Wald ratio	1	0.0258065	0.00387097	2.61678e-11	837	293723	SSGAC (2016)	27225129	OGFOD2	3'UTR	< 4.36 x 10-5
cg06313718 (Pregnancy)	rs2172252	Years of schooling	Wald ratio	1	-0.049554	0.00594648	7.85975e-17	764	293723	SSGAC (2016)	27225129	APEH	Body	< 4.36 x 10-5
cg01176748 (Birth)	rs2273626	Years of schooling	Wald ratio	1	-0.0325128	0.00464468	2.55963e-12	771	293723	SSGAC (2016)	27225129	HAUS4	TSS1500	< 4.36 x 10-5
cg21752471 (Middle age)	rs329124	Years of schooling	Wald ratio	1	-0.0349345	0.00582242	1.97318e-09	742	293723	SSGAC (2016)	27225129	PHF15	TSS200	< 4.36 x 10-5
cg02332500 (Pregnancy)	rs4699969	Years of schooling	Wald ratio	1	-0.0421941	0.00527426	1.24419e-15	764	293723	SSGAC (2016)	27225129	C5orf43	TSS1500	< 4.36 x 10-5
cg19753675 (Childhood)	rs6725848	Years of schooling	Wald ratio	1	-0.0339879	0.00566465	1.97318e-09	834	293723	SSGAC (2016)	27225129	GBX2		< 4.36 x 10-5
cg23029597 (Childhood)	rs12816396, rs7955203	Years of schooling	Inverse variance weighted	2	-0.0309759	0.00485369	1.7486e-10	834	293723	SSGAC (2016)	27225129	RSRC2	5'UTR	< 4.36 x 10-5
cg25459280 (Adolescence)	rs4765541	Adiponectin	Wald ratio	1	0.024636	0.00406007	1.29606e-09	837	29342	ADIPOGen (2012)	22479202	ZNF664	5'UTR	1
cg26672202 (Childhood)	rs11237441	Age at menarche	Wald ratio	1	0.0669399	0.0110094	1.2e-09	834	182416	ReproGen (2014)	25231870	GAB2	Body	1
cg10635145 (Childhood)	rs16917237	Age at menarche	Wald ratio	1	-0.0476893	0.00816508	5.2e-09	834	182416	ReproGen (2014)	25231870	BDNF	Body	1
cg07910724 (Childhood)	rs6792102	Age at menarche	Wald ratio	1	-0.0752951	0.0130806	8.6e-09	834	182416	ReproGen (2014)	25231870	LSAMP		1
cg14246568 (Pregnancy)	rs7759938	Age at menarche	Wald ratio	1	-0.304646	0.00821906	1e-300	764	182416	ReproGen (2014)	25231870	LINC00577		1
cg04367197 (Pregnancy)	rs7942486	Age at menarche	Wald ratio	1	-0.0899195	0.0135081	2.8e-11	764	182416	ReproGen (2014)	25231870	ARNTL	5'UTR	1
cg24892433 (Childhood)	rs9560114	Age at menarche	Wald ratio	1	0.114883	0.0175627	6.1e-11	834	182416	ReproGen (2014)	25231870	TEX29		1
cg15217784 (Childhood)	rs960834	Age at menarche	Wald ratio	1	0.0669892	0.0111979	2.2e-09	834	182416	ReproGen (2014)	25231870	FAM83B	5'UTR	1
cg01489177 (Pregnancy)	rs10412726	Age at menopause	Wald ratio	1	1.06019	0.0683995	3.46892e-54	764	69360	ReproGen (2015)	26414677	TMEM150B	Body	1
cg04845466 (Childhood)	rs1262430	Age at menopause	Wald ratio	1	0.170032	0.021254	1.24419e-15	834	69360	ReproGen (2015)	26414677	KRTCAP3	TSS200	1
cg02382037 (Pregnancy)	rs12824058	Age at menopause	Wald ratio	1	0.27972	0.03996	2.55963e-12	764	69360	ReproGen (2015)	26414677	PIWIL1	5'UTR	1
cg26365668 (Pregnancy)	rs13147423	Age at menopause	Wald ratio	1	-0.460829	0.0542152	1.89591e-17	764	69360	ReproGen (2015)	26414677	MRPS18C	TSS1500	1
cg19758448 (Middle age)	rs1565920	Age at menopause	Wald ratio	1	0.230742	0.0354988	8.032e-11	742	69360	ReproGen (2015)	26414677	PGAP3	3'UTR	1
cg16121177 (Childhood)	rs1635517	Age at menopause	Wald ratio	1	-0.322442	0.0429923	6.38178e-14	834	69360	ReproGen (2015)	26414677	EXO1	5'UTR	1
cg07883696 (Middle age)	rs17730589	Age at menopause	Wald ratio	1	-0.200568	0.033428	1.97318e-09	742	69360	ReproGen (2015)	26414677	NUSAP1	Body	1
cg16557858 (Birth)	rs2517951	Age at menopause	Wald ratio	1	-0.255052	0.0392388	8.032e-11	771	69360	ReproGen (2015)	26414677	ERBB2	Body	1
cg10857441 (Birth)	rs274716	Age at menopause	Wald ratio	1	0.114504	0.019084	1.97318e-09	771	69360	ReproGen (2015)	26414677	POLS	5'UTR	1
cg14440974 (Adolescence)	rs5750673	Age at menopause	Wald ratio	1	0.292987	0.0366233	1.24419e-15	837	69360	ReproGen (2015)	26414677	TOMM22		1
cg21153102 (Pregnancy)	rs60588038	Age at menopause	Wald ratio	1	-0.138424	0.0230707	1.97318e-09	764	69360	ReproGen (2015)	26414677	CHAC1		1
cg00071137 (Middle age)	rs6519133	Age at menopause	Wald ratio	1	-0.421112	0.0561482	6.38178e-14	742	69360	ReproGen (2015)	26414677	JOSD1	1stExon	1
cg20720918 (Childhood)	rs7560889	Age at menopause	Wald ratio	1	0.34339	0.0490557	2.55963e-12	834	69360	ReproGen (2015)	26414677	GORASP2	TSS1500	1
cg12000995 (Pregnancy)	rs7597145	Age at menopause	Wald ratio	1	0.178094	0.0222618	1.24419e-15	764	69360	ReproGen (2015)	26414677	KRTCAP3	TSS200	1
cg06365016 (Childhood)	rs7979497	Age at menopause	Wald ratio	1	-0.300717	0.0462642	8.032e-11	834	69360	ReproGen (2015)	26414677	PIWIL1	TSS1500	1
cg06711259 (Adolescence)	rs9611008	Age at menopause	Wald ratio	1	-0.353357	0.0471143	6.38178e-14	837	69360	ReproGen (2015)	26414677	JOSD1	1stExon	1
cg01496416 (Adolescence)	rs10419829	Alzheimer's disease	Wald ratio	1	-0.268844	0.0464824	7.30388e-09	837	54162	IGAP (2013)	24162737	PVR	Body	1
cg20090143 (Birth)	rs4803781	Alzheimer's disease	Wald ratio	1	0.230644	0.0363806	2.30148e-10	771	54162	IGAP (2013)	24162737	APOC2	Body	1
cg05908241 (Childhood)	rs75045569	Alzheimer's disease	Wald ratio	1	0.175439	0.0263158	2.61678e-11	834	54162	IGAP (2013)	24162737	EPHA1-AS1		1
cg14636261 (Childhood)	rs7873416	Anorexia nervosa	Wald ratio	1	4.25598	0.0480194	0	834	17767	GCAN (2014)	24514567	ABO	Body	1
cg00129232 (Adolescence)	rs1877031	Asthma	Wald ratio	1	0.150477	0.0249187	1.55332e-09	837	26475	GABRIEL (2007)	20860503	STARD3	Body	1
cg16557858 (Birth)	rs2517951	Asthma	Wald ratio	1	0.26647	0.0418516	1.9274e-10	771	26475	GABRIEL (2007)	20860503	ERBB2	Body	1
cg09639931 (Childhood)	rs2941522	Asthma	Wald ratio	1	0.458496	0.0510916	2.85957e-19	834	26475	GABRIEL (2007)	20860503	ZPBP2	TSS200	1
cg03815147 (Pregnancy)	rs732083	Asthma	Wald ratio	1	0.245188	0.0419007	4.86766e-09	764	26475	GABRIEL (2007)	20860503	PGAP3	Body	1
cg07746998 (Childhood)	rs1159327	Birth weight	Wald ratio	1	0.100395	0.0115623	3.85713e-18	834	148977	NA (2016)	27680694	ESR1	5'UTR	1
cg02212575 (Birth)	rs1545854	Birth weight	Wald ratio	1	0.0479551	0.00814332	3.88801e-09	771	149530	NA (2016)	27680694	LINC00880		1
cg22073802 (Middle age)	rs16909902	Birth weight	Wald ratio	1	-0.0778624	0.00983191	2.38746e-15	742	143399	NA (2016)	27680694	PTCH1	5'UTR	1
cg01936370 (Birth)	rs2086667	Birth weight	Wald ratio	1	0.0457292	0.00734934	4.90162e-10	771	147541	NA (2016)	27680694	LINC00880		1
cg04106389 (Childhood)	rs35224044	Birth weight	Wald ratio	1	-0.0744804	0.0106813	3.10312e-12	834	147147	NA (2016)	27680694	DLG4	Body	1
cg11823178 (Pregnancy)	rs515071	Birth weight	Wald ratio	1	0.0377493	0.00598291	2.79895e-10	764	153778	NA (2016)	27680694	MIR486	TSS1500	1
cg04063345 (Childhood)	rs7749650	Birth weight	Wald ratio	1	0.087503	0.00966884	1.42968e-19	834	149535	NA (2016)	27680694	ESR1	Body	1
cg24776736 (Pregnancy)	rs922626	Birth weight	Wald ratio	1	-0.0542135	0.00866679	3.96704e-10	764	149530	NA (2016)	27680694	HMGA2	Body	1
cg09336589 (Adolescence)	rs929229	Birth weight	Wald ratio	1	0.0445104	0.00723294	7.5626e-10	837	147146	NA (2016)	27680694	DLG4	Body	1
cg15298719 (Childhood)	rs112566076, rs222857	Birth weight	Inverse variance weighted	2	-0.0418271	0.00511613	2.94572e-16	834	153774	NA (2016)	27680694	LEMD2	3'UTR	1
cg13456470 (Adolescence)	rs28591501, rs56149656	Birth weight	Inverse variance weighted	2	0.0563312	0.00839612	1.95702e-11	837	149528	NA (2016)	27680694	PTCH1	5'UTR	1
cg20434926 (Adolescence)	rs11672660	Body mass index	Wald ratio	1	0.0917208	0.0102814	4.61877e-19	837	312079	GIANT (2015)	25673413	GIPR	Body	1
cg10635145 (Childhood)	rs16917237	Body mass index	Wald ratio	1	0.046781	0.0042012	8.46166e-29	834	331363	GIANT (2015)	25673413	BDNF	Body	1
cg22814740 (Childhood)	rs17391694	Body mass index	Wald ratio	1	0.0582696	0.0100059	5.76177e-09	834	311294	GIANT (2015)	25673413	FUBP1	Body	1
cg16888658 (Adolescence)	rs1968482	Body mass index	Wald ratio	1	-0.0458414	0.00754352	1.2251e-09	837	235970	GIANT (2015)	25673413	ADCY3	TSS200	1
cg16082401 (Childhood)	rs2238691	Body mass index	Wald ratio	1	0.0629293	0.00705402	4.61877e-19	834	312079	GIANT (2015)	25673413	GIPR	Body	1
cg11023668 (Pregnancy)	rs2384058	Body mass index	Wald ratio	1	-0.0323228	0.00380268	1.89591e-17	764	236082	GIANT (2015)	25673413	ADCY3	Body	1
cg27107076 (Adolescence)	rs6751537	Body mass index	Wald ratio	1	-0.0518505	0.00842571	7.5626e-10	837	236027	GIANT (2015)	25673413	ADCY3	Body	1
cg03418659 (Adolescence)	rs749767	Body mass index	Wald ratio	1	-0.0286428	0.00440658	8.032e-11	837	338965	GIANT (2015)	25673413	MYST1	TSS1500	1
cg04681579 (Adolescence)	rs794379	Body mass index	Wald ratio	1	-0.0235766	0.00365437	1.10666e-10	837	323308	GIANT (2015)	25673413	TRIM73	5'UTR	1
cg13897122 (Childhood)	rs1558627	Celiac disease	Wald ratio	1	0.497839	0.0780288	1.76859e-10	834	15283	NA (2010)	20190752	IL18RAP	5'UTR	1
cg10861751 (Adolescence)	rs2984920	Celiac disease	Wald ratio	1	0.64749	0.113002	1.00502e-08	837	15283	NA (2010)	20190752	RGS1	TSS200	1
cg26038461 (Pregnancy)	rs7608976	Childhood obesity	Wald ratio	1	-0.58637	0.0983965	2.53384e-09	764	13848	EGG (2012)	22484627	ADCY3	Body	1
cg04486885 (Adolescence)	rs3812035	Chronic kidney disease	Wald ratio	1	0.139821	0.0237696	4.04475e-09	837	113986	CKDGen (2015)	26831199	SLC34A1	Body	1
cg04882995 (Adolescence)	rs1317286	Cigarettes smoked per day	Wald ratio	1	1.47725	0.123505	5.68462e-33	837	68028	TAG (2010)	20418890	CHRNA3	Body	1
cg24631222 (Childhood)	rs9788682	Cigarettes smoked per day	Wald ratio	1	-1.4489	0.145596	2.48447e-23	834	68028	TAG (2010)	20418890	CHRNA5	Body	1
cg17848003 (Middle age)	rs7527973	Copper	Wald ratio	1	0.292079	0.0511551	1.13191e-08	742	2603	NA (2013)	23720494	LRRC47	Body	1
cg19994384 (Childhood)	rs10899953	Coronary heart disease	Wald ratio	1	0.193533	0.0277251	2.94282e-12	834	184305	CARDIoGRAMplusC4D (2015)	26343387	LINC00841		1
cg00908766 (Birth)	rs11102967	Coronary heart disease	Wald ratio	1	0.0689262	0.0104638	4.48502e-11	771	184305	CARDIoGRAMplusC4D (2015)	26343387	CELSR2	3'UTR	1
cg12645284 (Pregnancy)	rs12437868	Coronary heart disease	Wald ratio	1	-0.0780994	0.0131097	2.56323e-09	764	184305	CARDIoGRAMplusC4D (2015)	26343387	ADAMTS7	Body	1
cg06752398 (Middle age)	rs12909179	Coronary heart disease	Wald ratio	1	-0.122825	0.0211414	6.25773e-09	742	184305	CARDIoGRAMplusC4D (2015)	26343387	ADAMTS7	Body	1
cg20592345 (Middle age)	rs1320496	Coronary heart disease	Wald ratio	1	-0.2032	0.0305534	2.91786e-11	742	184305	CARDIoGRAMplusC4D (2015)	26343387	LIPA	5'UTR	1
cg17127132 (Adolescence)	rs1561198	Coronary heart disease	Wald ratio	1	0.115803	0.0187354	6.37205e-10	837	184305	CARDIoGRAMplusC4D (2015)	26343387	GGCX	Body	1
cg24032190 (Childhood)	rs17293632	Coronary heart disease	Wald ratio	1	-0.138039	0.0236989	5.72167e-09	834	184305	CARDIoGRAMplusC4D (2015)	26343387	SMAD3	Body	1
cg11772224 (Pregnancy)	rs2243548	Coronary heart disease	Wald ratio	1	0.154474	0.024766	4.45084e-10	764	184305	CARDIoGRAMplusC4D (2015)	26343387	LIPA	TSS200	1
cg10771262 (Adolescence)	rs2327429	Coronary heart disease	Wald ratio	1	0.139856	0.022663	6.78041e-10	837	184305	CARDIoGRAMplusC4D (2015)	26343387	TCF21	TSS1500	1
cg15571903 (Adolescence)	rs28455815	Coronary heart disease	Wald ratio	1	0.0896351	0.0118353	3.63197e-14	837	184305	CARDIoGRAMplusC4D (2015)	26343387	MORF4L1		1
cg25258033 (Middle age)	rs1044059	Crohn's disease	Wald ratio	1	0.162036	0.0239595	1.3525e-11	742	20883	IIBDGC (2015)	26192919	RNASET2	Body	1
cg00674004 (Childhood)	rs10883359	Crohn's disease	Wald ratio	1	-0.310503	0.0505304	8.00256e-10	834	20883	IIBDGC (2015)	26192919	NKX2-3		1
cg26951440 (Birth)	rs10883369	Crohn's disease	Wald ratio	1	-0.259361	0.0411728	2.98918e-10	771	20883	IIBDGC (2015)	26192919	NKX2-3	TSS1500	1
cg23615741 (Childhood)	rs11190130	Crohn's disease	Wald ratio	1	-0.518957	0.0671309	1.0711e-14	834	20883	IIBDGC (2015)	26192919	NKX2-3		1
cg03711485 (Birth)	rs11190133	Crohn's disease	Wald ratio	1	-0.300448	0.0485905	6.27911e-10	771	20883	IIBDGC (2015)	26192919	NKX2-3	3'UTR	1
cg11988910 (Childhood)	rs11190141	Crohn's disease	Wald ratio	1	-0.47229	0.0596173	2.33671e-15	834	20883	IIBDGC (2015)	26192919	NKX2-3		1
cg06968155 (Birth)	rs11242109	Crohn's disease	Wald ratio	1	0.595866	0.0746073	1.3861e-15	771	20883	IIBDGC (2015)	26192919	SLC22A5	TSS1500	1
cg07395648 (Childhood)	rs11242110	Crohn's disease	Wald ratio	1	-0.522856	0.0873281	2.13404e-09	834	20883	IIBDGC (2015)	26192919	C5orf56		1
cg03738656 (Pregnancy)	rs11400656	Crohn's disease	Wald ratio	1	-0.377615	0.0560493	1.61487e-11	764	20883	IIBDGC (2015)	26192919	C21orf33		1
cg21201401 (Pregnancy)	rs1151623	Crohn's disease	Wald ratio	1	-0.4179	0.0697329	2.0618e-09	764	20883	IIBDGC (2015)	26192919	LIME1	TSS200	1
cg03340356 (Pregnancy)	rs12044149	Crohn's disease	Wald ratio	1	-0.213343	0.035057	1.16052e-09	764	20883	IIBDGC (2015)	26192919	C1orf141		1
cg21684588 (Birth)	rs12068633	Crohn's disease	Wald ratio	1	-0.738849	0.0698351	3.69311e-26	771	20883	IIBDGC (2015)	26192919	C1orf141		1
cg16205897 (Pregnancy)	rs12521097	Crohn's disease	Wald ratio	1	-0.286658	0.0409777	2.644e-12	764	20883	IIBDGC (2015)	26192919	P4HA2	TSS1500	1
cg24631526 (Childhood)	rs1291205	Crohn's disease	Wald ratio	1	-0.469085	0.0759968	6.72494e-10	834	20883	IIBDGC (2015)	26192919	LIME1	TSS200	1
cg14977069 (Pregnancy)	rs1295810	Crohn's disease	Wald ratio	1	-0.478052	0.0796734	1.97136e-09	764	20883	IIBDGC (2015)	26192919	LIME1	TSS1500	1
cg27413008 (Adolescence)	rs151181	Crohn's disease	Wald ratio	1	-0.290421	0.0494336	4.22928e-09	837	20883	IIBDGC (2015)	26192919	IL27	TSS1500	1
cg24032190 (Childhood)	rs17293632	Crohn's disease	Wald ratio	1	0.38074	0.0534865	1.09163e-12	834	20883	IIBDGC (2015)	26192919	SMAD3	Body	1
cg02320614 (Adolescence)	rs181195	Crohn's disease	Wald ratio	1	-0.200375	0.0349935	1.02779e-08	837	20883	IIBDGC (2015)	26192919	NPIPB6		1
cg20394284 (Pregnancy)	rs1887428	Crohn's disease	Wald ratio	1	0.270039	0.0390361	4.5916e-12	764	20883	IIBDGC (2015)	26192919	JAK2	TSS1500	1
cg09501687 (Childhood)	rs2161363	Crohn's disease	Wald ratio	1	0.390093	0.048254	6.25966e-16	834	20883	IIBDGC (2015)	26192919	C5orf62	Body	1
cg17328665 (Childhood)	rs3753503	Crohn's disease	Wald ratio	1	-0.360881	0.0610299	3.35565e-09	834	20883	IIBDGC (2015)	26192919	PER3	Body	1
cg21305068 (Pregnancy)	rs3804031	Crohn's disease	Wald ratio	1	-0.387588	0.0568767	9.45704e-12	764	20883	IIBDGC (2015)	26192919	ICOSLG		1
cg01612133 (Birth)	rs405553	Crohn's disease	Wald ratio	1	-0.187002	0.0274898	1.02742e-11	771	20883	IIBDGC (2015)	26192919	RNASET2		1
cg15903032 (Adolescence)	rs4590800	Crohn's disease	Wald ratio	1	-0.50406	0.0778746	9.62588e-11	837	20883	IIBDGC (2015)	26192919	NKX2-3		1
cg04078896 (Childhood)	rs6011040	Crohn's disease	Wald ratio	1	-0.396504	0.0621164	1.73382e-10	834	20883	IIBDGC (2015)	26192919	ARFRP1	Body	1
cg09254322 (Childhood)	rs61872688	Crohn's disease	Wald ratio	1	-0.522361	0.06783	1.3497e-14	834	20883	IIBDGC (2015)	26192919	NKX2-3		1
cg08761264 (Adolescence)	rs62037364	Crohn's disease	Wald ratio	1	-0.245538	0.0426021	8.23801e-09	837	20883	IIBDGC (2015)	26192919	SH2B1	TSS200	1
cg23192749 (Childhood)	rs6879508	Crohn's disease	Wald ratio	1	-0.545975	0.0763819	8.80731e-13	834	20883	IIBDGC (2015)	26192919	PTGER4		1
cg14204433 (Childhood)	rs707473	Crohn's disease	Wald ratio	1	0.397507	0.0667252	2.56324e-09	834	20883	IIBDGC (2015)	26192919	PER3	5'UTR	1
cg22778788 (Birth)	rs7078219	Crohn's disease	Wald ratio	1	-0.493616	0.064164	1.43678e-14	771	20883	IIBDGC (2015)	26192919	NKX2-3	Body	1
cg14748795 (Pregnancy)	rs7095491	Crohn's disease	Wald ratio	1	0.297375	0.0336616	1.00789e-18	764	20883	IIBDGC (2015)	26192919	NKX2-3		1
cg19468946 (Birth)	rs907092	Crohn's disease	Wald ratio	1	-0.359714	0.0628966	1.07062e-08	771	20883	IIBDGC (2015)	26192919	IKZF3	Body	1
cg04092800 (Childhood)	rs9283753	Crohn's disease	Wald ratio	1	0.844235	0.0792212	1.6228e-26	834	20883	IIBDGC (2015)	26192919	PTGER4	Body	1
cg26683025 (Middle age)	rs10791824	Eczema	Wald ratio	1	-0.409723	0.048956	5.80022e-17	742	40530	EAGLE (2014)	26482879	OVOL1	Body	1
cg20991723 (Adolescence)	rs11205014	Eczema	Wald ratio	1	0.258274	0.0322648	1.19625e-15	837	40529	EAGLE (2014)	26482879	CRCT1		1
cg13897122 (Childhood)	rs1558627	Eczema	Wald ratio	1	0.277631	0.0468523	3.11038e-09	834	40531	EAGLE (2014)	26482879	IL18RAP	5'UTR	1
cg04293602 (Childhood)	rs479844	Eczema	Wald ratio	1	-0.247412	0.029326	3.26747e-17	834	40531	EAGLE (2014)	26482879	OVOL1	TSS1500	1
cg11797159 (Childhood)	rs6596086	Eczema	Wald ratio	1	0.284998	0.0379424	5.85296e-14	834	40530	EAGLE (2014)	26482879	IL13		1
cg16097655 (Childhood)	rs72797378	Eczema	Wald ratio	1	0.224215	0.0332462	1.5399e-11	834	40530	EAGLE (2014)	26482879	IL13		1
cg14500070 (Pregnancy)	rs13099193	Extreme height	Wald ratio	1	-0.65703	0.0709593	2.05855e-20	764	15588.6	GIANT (2013)	23563607	ZBTB38	5'UTR	1
cg09244707 (Pregnancy)	rs2527684	Extreme height	Wald ratio	1	0.504732	0.0820189	7.5626e-10	764	15434.8	GIANT (2013)	23563607	AMZ1		1
cg09527886 (Pregnancy)	rs2533878	Extreme height	Wald ratio	1	-0.58873	0.0784973	6.38178e-14	764	15034	GIANT (2013)	23563607	GNA12	Body	1
cg26850469 (Pregnancy)	rs2564921	Extreme height	Wald ratio	1	0.527241	0.0878735	1.97318e-09	764	15825.2	GIANT (2013)	23563607	SFMBT1	5'UTR	1
cg02046881 (Pregnancy)	rs2644275	Extreme height	Wald ratio	1	0.408685	0.0664112	7.5626e-10	764	15622	GIANT (2013)	23563607	GNA12	Body	1
cg22842932 (Birth)	rs3020619	Extreme height	Wald ratio	1	-0.540687	0.0838064	1.10666e-10	771	14374	GIANT (2013)	23563607	GH2	TSS1500	1
cg14947478 (Childhood)	rs62210593	Extreme height	Wald ratio	1	-0.542417	0.0564114	6.88515e-22	834	15461	GIANT (2013)	23563607	GDF5	1stExon	1
cg17951878 (Childhood)	rs6915280	Extreme height	Wald ratio	1	-0.409165	0.070922	7.96342e-09	834	15526.6	GIANT (2013)	23563607	BMP6		1
cg20099806 (Childhood)	rs7223966	Extreme height	Wald ratio	1	-0.485175	0.0781671	5.40411e-10	834	14682	GIANT (2013)	23563607	CCDC47	5'UTR	1
cg21143896 (Pregnancy)	rs798498	Extreme height	Wald ratio	1	0.373959	0.0475948	3.92995e-15	764	15184.8	GIANT (2013)	23563607	GNA12	Body	1
cg02728101 (Childhood)	rs3758936	Fasting proinsulin	Wald ratio	1	-0.0875503	0.0131326	2.61678e-11	834	10701	MAGIC (2011)	20081858	PDE2A	TSS1500	1
cg22088368 (Birth)	rs2899280	Haemoglobin concentration	Wald ratio	1	0.0517601	0.00850239	1.1453e-09	771	60790	HaemGen (2012)	23222517	C22orf33	TSS1500	1
cg18617091 (Adolescence)	rs35771797	Haemoglobin concentration	Wald ratio	1	-0.074197	0.00929121	1.39711e-15	837	54983	HaemGen (2012)	23222517	TMPRSS6	Body	1
cg06988897 (Childhood)	rs6500493	Haemoglobin concentration	Wald ratio	1	0.142965	0.0230472	5.53528e-10	834	42032	HaemGen (2012)	23222517	FAM38A	Body	1
cg19979738 (Childhood)	rs9619658	Haemoglobin concentration	Wald ratio	1	-0.127054	0.0168675	4.97903e-14	834	44178	HaemGen (2012)	23222517	TMPRSS6	Body	1
cg07338205 (Birth)	rs12475700	HbA1C	Wald ratio	1	0.0521181	0.00898588	6.63149e-09	771	46368	MAGIC (2010)	20858683	G6PC2	5'UTR	1
cg00960700 (Middle age)	rs202079771	HbA1C	Wald ratio	1	0.0522412	0.00827349	2.71412e-10	742	46368	MAGIC (2010)	20858683	TBCD	TSS1500	1
cg19893067 (Childhood)	rs590313	HbA1C	Wald ratio	1	-0.0320256	0.00560448	1.10166e-08	834	46368	MAGIC (2010)	20858683	TBCD	Body	1
cg00806009 (Childhood)	rs622789	HbA1C	Wald ratio	1	-0.0485118	0.00820248	3.33319e-09	834	46368	MAGIC (2010)	20858683	TBCD	Body	1
cg10935494 (Adolescence)	rs660007	HbA1C	Wald ratio	1	-0.0244292	0.00417383	4.82955e-09	837	46368	MAGIC (2010)	20858683	TBCD	Body	1
cg22108175 (Middle age)	rs1031045	HDL cholesterol	Wald ratio	1	-0.168718	0.0127319	4.41358e-40	742	171436	GLGC (2013)	24097068	LPL	5'UTR	1
cg08706575 (Adolescence)	rs10502249	HDL cholesterol	Wald ratio	1	0.0363636	0.00627514	6.83734e-09	837	187022	GLGC (2013)	24097068	UBASH3B	TSS1500	1
cg13986417 (Childhood)	rs11067211	HDL cholesterol	Wald ratio	1	-0.051336	0.00799495	1.35335e-10	834	187105	GLGC (2013)	24097068	MVK	5'UTR	1
cg11367159 (Middle age)	rs11067376	HDL cholesterol	Wald ratio	1	0.0416088	0.00614476	1.27517e-11	742	187093	GLGC (2013)	24097068	MVK		1
cg20135002 (Middle age)	rs11605348	HDL cholesterol	Wald ratio	1	0.093011	0.00945875	8.08959e-23	742	181547	GLGC (2013)	24097068	MTCH2		1
cg04232615 (Pregnancy)	rs12720926	HDL cholesterol	Wald ratio	1	0.578728	0.0151515	0	764	92820	GLGC (2013)	24097068	CETP	Body	1
cg25818991 (Pregnancy)	rs12948394	HDL cholesterol	Wald ratio	1	0.0621327	0.0100756	6.97446e-10	764	92820	GLGC (2013)	24097068	PGS1	Body	1
cg00510320 (Adolescence)	rs13334205	HDL cholesterol	Wald ratio	1	-0.0421708	0.0044484	2.54283e-21	837	185553	GLGC (2013)	24097068	RLTPR	Body	1
cg01799856 (Childhood)	rs141956266	HDL cholesterol	Wald ratio	1	0.0410758	0.00698173	4.02085e-09	834	92820	GLGC (2013)	24097068	STARD3	5'UTR	1
cg24159575 (Pregnancy)	rs1472662	HDL cholesterol	Wald ratio	1	-0.0938955	0.0155199	1.44846e-09	764	94311	GLGC (2013)	24097068	MACF1	Body	1
cg09015232 (Childhood)	rs17577	HDL cholesterol	Wald ratio	1	-0.0472056	0.00678242	3.40273e-12	834	171242	GLGC (2013)	24097068	SLC12A5	TSS1500	1
cg00001510 (Adolescence)	rs1761463	HDL cholesterol	Wald ratio	1	-0.0842747	0.0126525	2.725e-11	837	92820	GLGC (2013)	24097068	LILRA6	TSS1500	1
cg07191594 (Childhood)	rs2236416	HDL cholesterol	Wald ratio	1	0.0742585	0.0103919	8.94515e-13	834	185535	GLGC (2013)	24097068	SLC12A5	TSS200	1
cg08958168 (Childhood)	rs255052	HDL cholesterol	Wald ratio	1	-0.137735	0.00951995	1.92764e-47	834	185089	GLGC (2013)	24097068	SLC12A4	Body	1
cg03737424 (Childhood)	rs35162827	HDL cholesterol	Wald ratio	1	-0.0944044	0.0118435	1.57377e-15	834	185610	GLGC (2013)	24097068	FAM65A		1
cg15282973 (Childhood)	rs4379922	HDL cholesterol	Wald ratio	1	0.0646089	0.00941669	6.8327e-12	834	186203	GLGC (2013)	24097068	SCARB1	Body	1
cg05784532 (Pregnancy)	rs4846838	HDL cholesterol	Wald ratio	1	0.0632676	0.0087118	3.80577e-13	764	92732.5	GLGC (2013)	24097068	GALNT2	Body	1
cg07729025 (Pregnancy)	rs80072323	HDL cholesterol	Wald ratio	1	0.097935	0.0064154	1.2958e-52	764	182062	GLGC (2013)	24097068	NUP93		1
cg03615565 (Middle age)	rs8046907	HDL cholesterol	Wald ratio	1	0.0530579	0.00586923	1.56672e-19	742	185494	GLGC (2013)	24097068	FAM65A	Body	1
cg00724111 (Pregnancy)	rs901750	HDL cholesterol	Wald ratio	1	-0.0452187	0.00667161	1.22038e-11	764	173390	GLGC (2013)	24097068	PACSIN3	TSS1500	1
cg19468946 (Birth)	rs907092	HDL cholesterol	Wald ratio	1	-0.070069	0.00965517	3.95352e-13	771	171070	GLGC (2013)	24097068	IKZF3	Body	1
cg01291088 (Middle age)	rs9934328	HDL cholesterol	Wald ratio	1	-0.0499705	0.00602481	1.09394e-16	742	178901	GLGC (2013)	24097068	RLTPR	Body	1
cg10426581 (Childhood)	rs12705091	Heart rate	Wald ratio	1	0.448292	0.0582927	1.4671e-14	834	91237.9	HRgene consortium (2013)	23583979	SRRT	TSS1500	1
cg08202287 (Pregnancy)	rs13002735	Heart rate	Wald ratio	1	0.478403	0.0838306	1.15134e-08	764	87440	HRgene consortium (2013)	23583979	B3GNT7	TSS1500	1
cg14020762 (Childhood)	rs13306969	Heart rate	Wald ratio	1	1.03191	0.144668	9.82542e-13	834	90823	HRgene consortium (2013)	23583979	TRIP6	Body	1
cg07689907 (Adolescence)	rs174548	Heart rate	Wald ratio	1	-0.57584	0.0936546	7.81941e-10	837	89289	HRgene consortium (2013)	23583979	FADS1	Body	1
cg27526649 (Childhood)	rs2745967	Heart rate	Wald ratio	1	-0.519704	0.0712845	3.08655e-13	834	93084.5	HRgene consortium (2013)	23583979	CD34		1
cg13298199 (Birth)	rs2745969	Heart rate	Wald ratio	1	-0.944886	0.125642	5.45897e-14	771	93138.2	HRgene consortium (2013)	23583979	CD34		1
cg07166546 (Adolescence)	rs10162508	Height	Wald ratio	1	0.0197341	0.00328901	1.97318e-09	837	251387	GIANT (2014)	25282103	PSMA6		1
cg06855485 (Pregnancy)	rs1027852	Height	Wald ratio	1	-0.0506933	0.00827101	8.84152e-10	764	253145	GIANT (2014)	25282103	GAB1	Body	1
cg20265043 (Adolescence)	rs10280508	Height	Wald ratio	1	0.0661626	0.00913674	4.44144e-13	837	252912	GIANT (2014)	25282103	IGF2BP3	TSS200	1
cg05949660 (Childhood)	rs1046943	Height	Wald ratio	1	-0.0688326	0.00825991	7.85975e-17	834	252951	GIANT (2014)	25282103	MICAL1	TSS1500	1
cg11045746 (Adolescence)	rs1057192	Height	Wald ratio	1	-0.035613	0.00593549	1.97318e-09	837	252383	GIANT (2014)	25282103	FAM26F	Body	1
cg05855489 (Adolescence)	rs10786706	Height	Wald ratio	1	0.0342801	0.00473392	4.44144e-13	837	253201	GIANT (2014)	25282103	C10orf26	TSS200	1
cg21442419 (Adolescence)	rs10797416	Height	Wald ratio	1	-0.0314589	0.00393236	1.24419e-15	837	253136	GIANT (2014)	25282103	SKI	Body	1
cg26340147 (Middle age)	rs10916166	Height	Wald ratio	1	0.0622476	0.006393	2.09978e-22	742	253218	GIANT (2014)	25282103	ZNF678		1
cg17706411 (Pregnancy)	rs11153171	Height	Wald ratio	1	0.0799508	0.0098401	4.47362e-16	764	239484	GIANT (2014)	25282103	MICAL1		1
cg17826107 (Birth)	rs11164605	Height	Wald ratio	1	0.0381801	0.00572701	2.61678e-11	771	253081	GIANT (2014)	25282103	EVI5	3'UTR	1
cg07395648 (Childhood)	rs11242110	Height	Wald ratio	1	-0.0966184	0.0111483	4.44955e-18	834	251045	GIANT (2014)	25282103	C5orf56		1
cg03770646 (Adolescence)	rs112587309	Height	Wald ratio	1	-0.0409079	0.0060702	1.59337e-11	837	234379	GIANT (2014)	25282103	BST2		1
cg19193384 (Adolescence)	rs113676348	Height	Wald ratio	1	-0.0398919	0.00514734	9.18925e-15	837	253186	GIANT (2014)	25282103	UTP6		1
cg14911520 (Childhood)	rs11630583	Height	Wald ratio	1	-0.0604595	0.00749698	7.35265e-16	834	241416	GIANT (2014)	25282103	ADAMTS17	Body	1
cg27144592 (Childhood)	rs11648796	Height	Wald ratio	1	0.0419954	0.00483584	3.81382e-18	834	230779	GIANT (2014)	25282103	NARFL	Body	1
cg17250863 (Birth)	rs11698977	Height	Wald ratio	1	-0.0608295	0.00552995	3.82132e-28	771	253130	GIANT (2014)	25282103	GGT7	Body	1
cg04865290 (Adolescence)	rs11707829	Height	Wald ratio	1	-0.0243346	0.00334601	3.52301e-13	837	253248	GIANT (2014)	25282103	TMEM110	Body	1
cg17825130 (Adolescence)	rs11725587	Height	Wald ratio	1	0.114143	0.00890869	1.39564e-37	837	253016	GIANT (2014)	25282103	RASGEF1B		1
cg12776902 (Pregnancy)	rs11730153	Height	Wald ratio	1	0.047638	0.00734418	8.78612e-11	764	244897	GIANT (2014)	25282103	SMARCA5	Body	1
cg06713675 (Pregnancy)	rs11731570	Height	Wald ratio	1	-0.0205607	0.0028972	1.27702e-12	764	253183	GIANT (2014)	25282103	EXOSC9	TSS1500	1
cg04892187 (Childhood)	rs11787365	Height	Wald ratio	1	-0.0306649	0.00516462	2.89401e-09	834	250933	GIANT (2014)	25282103	PLEC1	Body	1
cg26860257 (Pregnancy)	rs11878620	Height	Wald ratio	1	-0.0452117	0.00719277	3.2635e-10	764	185103	GIANT (2014)	25282103	ERF	Body	1
cg17801930 (Birth)	rs11958072	Height	Wald ratio	1	-0.0405915	0.00652363	4.90162e-10	771	252197	GIANT (2014)	25282103	MAP3K1		1
cg11825603 (Middle age)	rs1208930	Height	Wald ratio	1	-0.0431832	0.00678593	1.97032e-10	742	252222	GIANT (2014)	25282103	LUZP1	5'UTR	1
cg12222949 (Childhood)	rs12133608	Height	Wald ratio	1	0.068654	0.00668473	9.59355e-25	834	251287	GIANT (2014)	25282103	GLT25D2	Body	1
cg04461802 (Adolescence)	rs12190271	Height	Wald ratio	1	-0.041708	0.00367428	7.30253e-30	837	252149	GIANT (2014)	25282103	GPR126	5'UTR	1
cg04545963 (Childhood)	rs12435366	Height	Wald ratio	1	0.035314	0.00537387	4.98348e-11	834	250169	GIANT (2014)	25282103	NFKBIA	Body	1
cg11478024 (Birth)	rs12525532	Height	Wald ratio	1	-0.0451516	0.00666523	1.25102e-11	771	250400	GIANT (2014)	25282103	ANKS1A	Body	1
cg11503396 (Pregnancy)	rs12624309	Height	Wald ratio	1	0.0866551	0.00823224	6.53421e-26	764	253196	GIANT (2014)	25282103	POMC		1
cg25313468 (Pregnancy)	rs12645070	Height	Wald ratio	1	-0.0465839	0.00574534	5.1414e-16	764	252211	GIANT (2014)	25282103	REST	TSS1500	1
cg15605315 (Childhood)	rs12729715	Height	Wald ratio	1	-0.0359636	0.00613497	4.57135e-09	834	253098	GIANT (2014)	25282103	TESK2	TSS1500	1
cg03959625 (Childhood)	rs12906474	Height	Wald ratio	1	0.0648624	0.0073809	1.5241e-18	834	250806	GIANT (2014)	25282103	LOC388152	Body	1
cg12863693 (Adolescence)	rs12914433	Height	Wald ratio	1	0.0168142	0.00292035	8.53305e-09	837	253110	GIANT (2014)	25282103	NMB	Body	1
cg07839313 (Childhood)	rs12972417	Height	Wald ratio	1	0.0464511	0.00761799	1.07699e-09	834	246950	GIANT (2014)	25282103	BST2	Body	1
cg10669058 (Pregnancy)	rs12973258	Height	Wald ratio	1	-0.0560631	0.00809801	4.41938e-12	764	240675	GIANT (2014)	25282103	CILP2	TSS1500	1
cg00310463 (Birth)	rs13076825	Height	Wald ratio	1	0.057971	0.00816864	1.27702e-12	771	252964	GIANT (2014)	25282103	KY	TSS1500	1
cg14500070 (Pregnancy)	rs13099193	Height	Wald ratio	1	-0.178712	0.00814717	1.19164e-106	764	252841	GIANT (2014)	25282103	ZBTB38	5'UTR	1
cg22639895 (Adolescence)	rs1317349	Height	Wald ratio	1	0.0481983	0.00757402	1.97032e-10	837	240547	GIANT (2014)	25282103	KCNJ12	TSS200	1
cg19026977 (Childhood)	rs13183901	Height	Wald ratio	1	0.066682	0.00689814	4.17764e-22	834	253150	GIANT (2014)	25282103	BOD1		1
cg23089261 (Childhood)	rs1322238	Height	Wald ratio	1	0.0862069	0.00809822	1.83666e-26	834	252941	GIANT (2014)	25282103	BMP6		1
cg14580443 (Adolescence)	rs13284600	Height	Wald ratio	1	-0.0627451	0.00836601	6.38178e-14	837	253068	GIANT (2014)	25282103	FGD3	TSS1500	1
cg19139589 (Adolescence)	rs13412941	Height	Wald ratio	1	0.184978	0.0173767	1.83666e-26	837	252971	GIANT (2014)	25282103	ADCY3		1
cg13835894 (Childhood)	rs13419763	Height	Wald ratio	1	0.0585447	0.00836353	2.55963e-12	834	253051	GIANT (2014)	25282103	PNKD	Body	1
cg09993699 (Middle age)	rs139759654	Height	Wald ratio	1	-0.0466867	0.00692771	1.59337e-11	742	234379	GIANT (2014)	25282103	BST2	TSS1500	1
cg16899442 (Childhood)	rs1406814	Height	Wald ratio	1	0.0671868	0.00801907	5.36619e-17	834	238272	GIANT (2014)	25282103	CCDC78	5'UTR	1
cg08166214 (Adolescence)	rs143179475	Height	Wald ratio	1	0.0531533	0.00915418	6.38107e-09	837	249909	GIANT (2014)	25282103	LMF1		1
cg12639453 (Pregnancy)	rs1467217	Height	Wald ratio	1	0.0316156	0.00474233	2.61678e-11	764	252888	GIANT (2014)	25282103	PRKCZ	TSS1500	1
cg04731861 (Birth)	rs1514132	Height	Wald ratio	1	-0.0209546	0.00337602	5.40411e-10	771	253218	GIANT (2014)	25282103	ARPC2	Body	1
cg04800585 (Adolescence)	rs1540276	Height	Wald ratio	1	-0.0506791	0.00628421	7.35265e-16	837	253122	GIANT (2014)	25282103	HIST1H2BB	1stExon	1
cg16694702 (Childhood)	rs1659127	Height	Wald ratio	1	-0.0770812	0.00847893	9.82144e-20	834	250689	GIANT (2014)	25282103	MKL2		1
cg06273075 (Pregnancy)	rs1659129	Height	Wald ratio	1	0.0774585	0.0109146	1.27702e-12	764	250293	GIANT (2014)	25282103	MIR193B	TSS200	1
cg03322057 (Pregnancy)	rs16844126	Height	Wald ratio	1	-0.0632111	0.00553097	3.0102e-30	764	253166	GIANT (2014)	25282103	DNM3	Body	1
cg22073802 (Middle age)	rs16909902	Height	Wald ratio	1	-0.0507453	0.00792896	1.55377e-10	742	252346	GIANT (2014)	25282103	PTCH1	5'UTR	1
cg01755541 (Pregnancy)	rs16957358	Height	Wald ratio	1	0.0290148	0.0048583	2.34043e-09	764	253096	GIANT (2014)	25282103	ZDHHC1	3'UTR	1
cg19869037 (Pregnancy)	rs17255966	Height	Wald ratio	1	-0.0260238	0.00424599	8.84152e-10	764	252988	GIANT (2014)	25282103	DSE	Body	1
cg19294311 (Childhood)	rs17271403	Height	Wald ratio	1	0.0443506	0.0063358	2.55963e-12	834	252594	GIANT (2014)	25282103	C2CD4A	TSS1500	1
cg01687878 (Pregnancy)	rs1727305	Height	Wald ratio	1	0.0350942	0.0059106	2.89401e-09	764	253029	GIANT (2014)	25282103	PITPNM2		1
cg22814740 (Childhood)	rs17391694	Height	Wald ratio	1	0.0843634	0.0103983	4.93008e-16	834	227998	GIANT (2014)	25282103	FUBP1	Body	1
cg12487162 (Childhood)	rs17409101	Height	Wald ratio	1	-0.0419056	0.00705779	2.89401e-09	834	253071	GIANT (2014)	25282103	TEAD1	Body	1
cg14424631 (Adolescence)	rs17523527	Height	Wald ratio	1	-0.0471045	0.00803547	4.57135e-09	837	252840	GIANT (2014)	25282103	CYP19A1	Body	1
cg11812906 (Childhood)	rs175512	Height	Wald ratio	1	-0.0482406	0.00822928	4.57135e-09	834	253039	GIANT (2014)	25282103	NEK9	TSS200	1
cg07883696 (Middle age)	rs17730589	Height	Wald ratio	1	-0.0350994	0.00568277	6.55504e-10	742	252976	GIANT (2014)	25282103	NUSAP1	Body	1
cg21171858 (Adolescence)	rs17771891	Height	Wald ratio	1	-0.0535305	0.00917665	5.43309e-09	837	253131	GIANT (2014)	25282103	C5orf56	Body	1
cg17319007 (Pregnancy)	rs17806016	Height	Wald ratio	1	-0.066073	0.00890549	1.17692e-13	764	251211	GIANT (2014)	25282103	FBLN5	TSS1500	1
cg21745287 (Adolescence)	rs1790121	Height	Wald ratio	1	0.0245161	0.00412903	2.89401e-09	837	253190	GIANT (2014)	25282103	OGFOD2	3'UTR	1
cg22712983 (Pregnancy)	rs1870125	Height	Wald ratio	1	0.055325	0.00829876	2.61678e-11	764	251074	GIANT (2014)	25282103	PNKD	TSS1500	1
cg06178073 (Childhood)	rs187479334	Height	Wald ratio	1	-0.0545579	0.00779399	2.55963e-12	834	246136	GIANT (2014)	25282103	ZNF204P	TSS1500	1
cg16888658 (Adolescence)	rs1968482	Height	Wald ratio	1	0.0638298	0.00599613	1.83666e-26	837	253003	GIANT (2014)	25282103	ADCY3	TSS200	1
cg01745370 (Adolescence)	rs1976832	Height	Wald ratio	1	0.019407	0.0032345	1.97318e-09	837	253135	GIANT (2014)	25282103	GCC2	TSS1500	1
cg05586607 (Adolescence)	rs217252	Height	Wald ratio	1	-0.0409836	0.00662043	5.99827e-10	837	250319	GIANT (2014)	25282103	MRPL23		1
cg07148914 (Birth)	rs2236271	Height	Wald ratio	1	0.0582307	0.00671892	4.44955e-18	771	253057	GIANT (2014)	25282103	GGT7	TSS200	1
cg00730441 (Childhood)	rs2240736	Height	Wald ratio	1	-0.0747283	0.00769928	2.84603e-22	834	243843	GIANT (2014)	25282103	TBX2	Body	1
cg20530843 (Childhood)	rs2270894	Height	Wald ratio	1	0.0607248	0.00959843	2.50735e-10	834	209742	GIANT (2014)	25282103	CRELD1	Body	1
cg13958389 (Childhood)	rs2276749	Height	Wald ratio	1	-0.0585652	0.00836645	2.55963e-12	834	250603	GIANT (2014)	25282103	VGLL4	Body	1
cg08218799 (Pregnancy)	rs2295300	Height	Wald ratio	1	0.0472384	0.00635901	1.09777e-13	764	245793	GIANT (2014)	25282103	ADCY4	TSS1500	1
cg08999081 (Childhood)	rs2295444	Height	Wald ratio	1	0.0539471	0.00521489	4.41711e-25	834	252136	GIANT (2014)	25282103	PIGU	Body	1
cg00334056 (Adolescence)	rs2296746	Height	Wald ratio	1	-0.0266256	0.00420404	2.3992e-10	837	251820	GIANT (2014)	25282103	LEMD2	Body	1
cg11023668 (Pregnancy)	rs2384058	Height	Wald ratio	1	0.0338016	0.00306327	2.60546e-28	764	253146	GIANT (2014)	25282103	ADCY3	Body	1
cg16321524 (Childhood)	rs2424999	Height	Wald ratio	1	0.0590842	0.00738552	1.24419e-15	834	253187	GIANT (2014)	25282103	HMGB3L1	TSS1500	1
cg03168614 (Childhood)	rs2425138	Height	Wald ratio	1	-0.0784428	0.00711795	3.04674e-28	834	197834	GIANT (2014)	25282103	RBM12	TSS1500	1
cg09244707 (Pregnancy)	rs2527684	Height	Wald ratio	1	0.119874	0.00946372	9.04781e-37	764	253169	GIANT (2014)	25282103	AMZ1		1
cg09527886 (Pregnancy)	rs2533878	Height	Wald ratio	1	-0.151388	0.00897112	6.8725e-64	764	253091	GIANT (2014)	25282103	GNA12	Body	1
cg00664609 (Adolescence)	rs258281	Height	Wald ratio	1	-0.0820826	0.0105535	7.38096e-15	837	212683	GIANT (2014)	25282103	RAB26	TSS1500	1
cg20954977 (Pregnancy)	rs2595508	Height	Wald ratio	1	0.0251708	0.00407527	6.55504e-10	764	253130	GIANT (2014)	25282103	B3GNT7	TSS1500	1
cg02050917 (Pregnancy)	rs263533	Height	Wald ratio	1	-0.0761085	0.0102581	1.17692e-13	764	249746	GIANT (2014)	25282103	SKI	Body	1
cg02611770 (Pregnancy)	rs2635513	Height	Wald ratio	1	-0.0699298	0.00654182	1.13793e-26	764	253063	GIANT (2014)	25282103	SMAD7		1
cg23139584 (Childhood)	rs2719257	Height	Wald ratio	1	-0.0316775	0.00518359	9.89398e-10	834	253175	GIANT (2014)	25282103	SNORD54	TSS1500	1
cg14825094 (Adolescence)	rs2727280	Height	Wald ratio	1	0.152514	0.0131904	6.38232e-31	837	252849	GIANT (2014)	25282103	STRADA	5'UTR	1
cg21386414 (Birth)	rs2783675	Height	Wald ratio	1	0.063322	0.00925475	7.80377e-12	771	253223	GIANT (2014)	25282103	PDIK1L		1
cg20092122 (Childhood)	rs28413174	Height	Wald ratio	1	-0.0380508	0.00564625	1.59337e-11	834	234379	GIANT (2014)	25282103	BST2	TSS1500	1
cg13456470 (Adolescence)	rs28591501	Height	Wald ratio	1	0.0386695	0.00604211	1.55377e-10	837	252346	GIANT (2014)	25282103	PTCH1	5'UTR	1
cg08968329 (Birth)	rs2968482	Height	Wald ratio	1	0.041112	0.00704777	5.43309e-09	771	216620	GIANT (2014)	25282103	FAM38A	Body	1
cg00640147 (Birth)	rs3020608	Height	Wald ratio	1	-0.0897845	0.0065842	2.43398e-42	771	252733	GIANT (2014)	25282103	GH2	Body	1
cg02533339 (Pregnancy)	rs30220	Height	Wald ratio	1	-0.0287274	0.00445274	1.10666e-10	764	250104	GIANT (2014)	25282103	MIR365-1	TSS200	1
cg19845136 (Childhood)	rs3107179	Height	Wald ratio	1	-0.0373031	0.00497375	6.38178e-14	834	188918	GIANT (2014)	25282103	NPPC		1
cg16460356 (Adolescence)	rs3131382	Height	Wald ratio	1	-0.0662558	0.00909091	3.14274e-13	837	248788	GIANT (2014)	25282103	MSH5	1stExon	1
cg23574427 (Childhood)	rs3217753	Height	Wald ratio	1	-0.0189394	0.00293561	1.10666e-10	834	252102	GIANT (2014)	25282103	BBS7	3'UTR	1
cg17848348 (Birth)	rs34046714	Height	Wald ratio	1	0.02772	0.0042966	1.10666e-10	771	253205	GIANT (2014)	25282103	ILF3	5'UTR	1
cg19949931 (Birth)	rs34123233	Height	Wald ratio	1	-0.0423887	0.00585962	4.68825e-13	771	217390	GIANT (2014)	25282103	MIR1225	TSS1500	1
cg05991220 (Pregnancy)	rs34341238	Height	Wald ratio	1	0.0525442	0.00801991	5.68765e-11	764	253244	GIANT (2014)	25282103	ITIH1	TSS200	1
cg02962602 (Pregnancy)	rs35131420	Height	Wald ratio	1	0.0387168	0.00571534	1.25102e-11	764	251331	GIANT (2014)	25282103	CCDC57	TSS1500	1
cg04664328 (Adolescence)	rs3759815	Height	Wald ratio	1	-0.0442024	0.00634209	3.17624e-12	837	232727	GIANT (2014)	25282103	NR2E3	TSS1500	1
cg12559685 (Birth)	rs3817331	Height	Wald ratio	1	0.0331126	0.00473037	2.55963e-12	771	252043	GIANT (2014)	25282103	CNTNAP1	Body	1
cg00618323 (Childhood)	rs398198	Height	Wald ratio	1	0.0574426	0.00874126	4.98348e-11	834	250623	GIANT (2014)	25282103	FGFR4	5'UTR	1
cg09256448 (Middle age)	rs4144003	Height	Wald ratio	1	0.03002	0.00500334	1.97318e-09	742	248571	GIANT (2014)	25282103	RAB40C		1
cg07644039 (Pregnancy)	rs4148863	Height	Wald ratio	1	0.022646	0.00381406	2.89401e-09	764	253168	GIANT (2014)	25282103	ARL6IP4	TSS1500	1
cg03732007 (Birth)	rs424079	Height	Wald ratio	1	0.0256724	0.00366748	2.55963e-12	771	252965	GIANT (2014)	25282103	PRKCZ	5'UTR	1
cg24439505 (Adolescence)	rs4320932	Height	Wald ratio	1	0.0613108	0.00866808	1.51433e-12	837	241931	GIANT (2014)	25282103	IGF2	TSS1500	1
cg08212172 (Pregnancy)	rs4665651	Height	Wald ratio	1	0.0380409	0.00475511	1.24419e-15	764	252976	GIANT (2014)	25282103	UBXN2A	Body	1
cg01664241 (Adolescence)	rs4694488	Height	Wald ratio	1	-0.0784753	0.00840807	1.02593e-20	837	252652	GIANT (2014)	25282103	ADAMTS3	TSS1500	1
cg13944838 (Adolescence)	rs4700931	Height	Wald ratio	1	-0.128049	0.0186738	7.02514e-12	837	196620	GIANT (2014)	25282103	GFPT2	Body	1
cg01035815 (Pregnancy)	rs4713675	Height	Wald ratio	1	-0.0615494	0.0102582	1.97318e-09	764	248682	GIANT (2014)	25282103	ITPR3	Body	1
cg06320175 (Pregnancy)	rs477289	Height	Wald ratio	1	-0.0582329	0.00682731	1.47094e-17	764	253071	GIANT (2014)	25282103	DNM3	Body	1
cg06103624 (Pregnancy)	rs4776314	Height	Wald ratio	1	0.0488998	0.00806846	1.3561e-09	764	252608	GIANT (2014)	25282103	SMAD6	Body	1
cg12488919 (Adolescence)	rs4808958	Height	Wald ratio	1	-0.0440762	0.00705219	4.10453e-10	837	246037	GIANT (2014)	25282103	GATAD2A	5'UTR	1
cg26237426 (Childhood)	rs4868289	Height	Wald ratio	1	-0.0387597	0.00447227	4.44955e-18	834	253234	GIANT (2014)	25282103	BOD1		1
cg03904042 (Childhood)	rs4911353	Height	Wald ratio	1	0.0515771	0.00575283	3.08828e-19	834	253051	GIANT (2014)	25282103	C20orf134	1stExon	1
cg01766941 (Childhood)	rs4970700	Height	Wald ratio	1	0.0406587	0.00630209	1.10666e-10	834	251949	GIANT (2014)	25282103	GFI1	TSS1500	1
cg07597022 (Pregnancy)	rs4984902	Height	Wald ratio	1	-0.0249128	0.00435974	1.10166e-08	764	240900	GIANT (2014)	25282103	RAB40C	Body	1
cg08493590 (Pregnancy)	rs524492	Height	Wald ratio	1	-0.0528348	0.00670595	3.30572e-15	764	252764	GIANT (2014)	25282103	SUPT3H	3'UTR	1
cg26736099 (Adolescence)	rs56295011	Height	Wald ratio	1	0.0744109	0.00640761	3.54375e-31	837	253169	GIANT (2014)	25282103	CSHL1	TSS1500	1
cg26291519 (Pregnancy)	rs57311619	Height	Wald ratio	1	0.0378831	0.00665825	1.27296e-08	764	253216	GIANT (2014)	25282103	ISL2		1
cg11247378 (Birth)	rs5750814	Height	Wald ratio	1	-0.0173244	0.00298364	6.38107e-09	771	253207	GIANT (2014)	25282103	SYNGR1		1
cg02038168 (Middle age)	rs5757655	Height	Wald ratio	1	-0.0205269	0.00353518	6.38107e-09	742	253173	GIANT (2014)	25282103	SYNGR1		1
cg07168214 (Pregnancy)	rs60488855	Height	Wald ratio	1	-0.0659391	0.00818554	7.91186e-16	764	250079	GIANT (2014)	25282103	ZBTB4	5'UTR	1
cg07242267 (Adolescence)	rs6088655	Height	Wald ratio	1	0.0678851	0.0078329	4.44955e-18	837	253187	GIANT (2014)	25282103	GGT7	TSS200	1
cg17454857 (Adolescence)	rs6120974	Height	Wald ratio	1	-0.0761145	0.00779268	1.55324e-22	837	253201	GIANT (2014)	25282103	ERGIC3		1
cg04410989 (Birth)	rs6130139	Height	Wald ratio	1	-0.0485844	0.00686882	1.51433e-12	771	253174	GIANT (2014)	25282103	SAMHD1	Body	1
cg24578937 (Childhood)	rs626479	Height	Wald ratio	1	0.0461223	0.00563717	2.79593e-16	834	252276	GIANT (2014)	25282103	PRKCZ	Body	1
cg07998908 (Birth)	rs6446315	Height	Wald ratio	1	-0.05997	0.00920968	7.43407e-11	771	246677	GIANT (2014)	25282103	CYTL1		1
cg23622369 (Adolescence)	rs646174	Height	Wald ratio	1	-0.0371616	0.00601663	6.55504e-10	837	197859	GIANT (2014)	25282103	HSD17B1	Body	1
cg13741927 (Pregnancy)	rs6560632	Height	Wald ratio	1	0.0284819	0.00427229	2.61678e-11	764	252162	GIANT (2014)	25282103	INPP5E	Body	1
cg23829395 (Childhood)	rs6582642	Height	Wald ratio	1	0.0499762	0.00737744	1.25102e-11	834	253228	GIANT (2014)	25282103	SLC38A2		1
cg12692682 (Adolescence)	rs6666948	Height	Wald ratio	1	-0.0347095	0.00566313	8.84152e-10	837	251197	GIANT (2014)	25282103	INTS7	Body	1
cg27107076 (Adolescence)	rs6751537	Height	Wald ratio	1	0.0712945	0.0069134	6.18706e-25	837	253043	GIANT (2014)	25282103	ADCY3	Body	1
cg07038400 (Middle age)	rs6793835	Height	Wald ratio	1	0.0523034	0.0066385	3.30572e-15	742	252165	GIANT (2014)	25282103	PPP2R3A	TSS1500	1
cg17951878 (Childhood)	rs6915280	Height	Wald ratio	1	-0.0845608	0.00818331	4.97993e-25	834	253049	GIANT (2014)	25282103	BMP6		1
cg03128060 (Pregnancy)	rs6925979	Height	Wald ratio	1	-0.0355987	0.00307443	5.2689e-31	764	252999	GIANT (2014)	25282103	GPR126	Body	1
cg13569146 (Birth)	rs6930616	Height	Wald ratio	1	0.0740192	0.00555144	1.48128e-40	771	253157	GIANT (2014)	25282103	HIST1H3PS1		1
cg27027069 (Pregnancy)	rs6932992	Height	Wald ratio	1	0.0413133	0.00630572	5.68765e-11	764	253150	GIANT (2014)	25282103	MYO6	3'UTR	1
cg13736514 (Childhood)	rs6939048	Height	Wald ratio	1	0.0878518	0.00680852	4.31643e-38	834	250692	GIANT (2014)	25282103	HIST1H3PS1		1
cg08678055 (Middle age)	rs7163502	Height	Wald ratio	1	-0.0448878	0.00773067	6.38107e-09	742	252470	GIANT (2014)	25282103	TBC1D21	TSS1500	1
cg01965047 (Birth)	rs7185040	Height	Wald ratio	1	-0.0547328	0.007566	4.68825e-13	771	217390	GIANT (2014)	25282103	PKD1	Body	1
cg18267471 (Birth)	rs720390	Height	Wald ratio	1	-0.0688841	0.00610116	1.46498e-29	771	251801	GIANT (2014)	25282103	IGF2BP2	Body	1
cg02713960 (Childhood)	rs7205124	Height	Wald ratio	1	-0.066454	0.00956938	3.79953e-12	834	239141	GIANT (2014)	25282103	FBXL16	Body	1
cg01411255 (Pregnancy)	rs7223257	Height	Wald ratio	1	-0.0484131	0.00416891	3.54375e-31	764	253225	GIANT (2014)	25282103	DDX42	TSS200	1
cg13852303 (Adolescence)	rs72657770	Height	Wald ratio	1	-0.0429588	0.00711505	1.56292e-09	837	248734	GIANT (2014)	25282103	MEAF6	TSS1500	1
cg05716726 (Childhood)	rs72839471	Height	Wald ratio	1	-0.0283401	0.00404858	2.55963e-12	834	246136	GIANT (2014)	25282103	ZNF204P	TSS1500	1
cg21131022 (Adolescence)	rs72999053	Height	Wald ratio	1	0.050953	0.00754859	1.47845e-11	837	253068	GIANT (2014)	25282103	HAPLN4	Body	1
cg18361420 (Adolescence)	rs72999068	Height	Wald ratio	1	-0.0365792	0.00554995	4.37142e-11	837	245018	GIANT (2014)	25282103	SF4	Body	1
cg19450155 (Childhood)	rs740752	Height	Wald ratio	1	-0.0633603	0.00852087	1.0386e-13	834	253132	GIANT (2014)	25282103	TBX4		1
cg26038461 (Pregnancy)	rs7608976	Height	Wald ratio	1	0.116618	0.0109329	1.45762e-26	764	250833	GIANT (2014)	25282103	ADCY3	Body	1
cg05932139 (Adolescence)	rs763014	Height	Wald ratio	1	-0.0302163	0.00493003	8.84152e-10	837	244173	GIANT (2014)	25282103	WFIKKN1	TSS200	1
cg11939399 (Pregnancy)	rs7687767	Height	Wald ratio	1	-0.0539412	0.00643814	5.36619e-17	764	253098	GIANT (2014)	25282103	REST	TSS1500	1
cg10208897 (Adolescence)	rs7722790	Height	Wald ratio	1	-0.0441696	0.00684629	1.10666e-10	837	253036	GIANT (2014)	25282103	ADAMTS2	Body	1
cg10172584 (Childhood)	rs77254326	Height	Wald ratio	1	-0.032423	0.00486345	2.61678e-11	834	253220	GIANT (2014)	25282103	YJEFN3	TSS200	1
cg09584711 (Adolescence)	rs77303550	Height	Wald ratio	1	-0.0877514	0.013894	2.68786e-10	837	252695	GIANT (2014)	25282103	HPR	TSS200	1
cg14246568 (Pregnancy)	rs7759938	Height	Wald ratio	1	-0.111703	0.00812389	5.09295e-43	764	250918	GIANT (2014)	25282103	LINC00577		1
cg08933276 (Pregnancy)	rs7800633	Height	Wald ratio	1	-0.0421375	0.00651216	9.76221e-11	764	196827	GIANT (2014)	25282103	GNA12	3'UTR	1
cg24790184 (Pregnancy)	rs7823327	Height	Wald ratio	1	-0.0426583	0.006511	5.68765e-11	764	253194	GIANT (2014)	25282103	PEBP4		1
cg15812222 (Adolescence)	rs7841006	Height	Wald ratio	1	0.0483871	0.00365025	4.17562e-40	837	253218	GIANT (2014)	25282103	CHCHD7		1
cg13940029 (Birth)	rs7848472	Height	Wald ratio	1	-0.0629958	0.0107326	4.36939e-09	771	240169	GIANT (2014)	25282103	ASPN	5'UTR	1
cg18446336 (Childhood)	rs798495	Height	Wald ratio	1	0.117139	0.00657624	5.65276e-71	834	252107	GIANT (2014)	25282103	GNA12	Body	1
cg19227170 (Childhood)	rs8050792	Height	Wald ratio	1	-0.041744	0.00718924	6.38107e-09	834	242357	GIANT (2014)	25282103	WFIKKN1	TSS200	1
cg00745463 (Pregnancy)	rs8064843	Height	Wald ratio	1	-0.0685083	0.00883978	9.18925e-15	764	253186	GIANT (2014)	25282103	LRRC37B	Body	1
cg25221637 (Childhood)	rs8068049	Height	Wald ratio	1	-0.0451895	0.00641399	1.84857e-12	834	253034	GIANT (2014)	25282103	C17orf79	TSS1500	1
cg05753993 (Pregnancy)	rs8092987	Height	Wald ratio	1	-0.0271828	0.00456671	2.64269e-09	764	249991	GIANT (2014)	25282103	NFATC1	Body	1
cg25274157 (Adolescence)	rs8102502	Height	Wald ratio	1	-0.0568463	0.00963915	3.69194e-09	837	252986	GIANT (2014)	25282103	TSSK6	TSS200	1
cg17866778 (Adolescence)	rs811041	Height	Wald ratio	1	0.101196	0.00662374	1.07546e-52	837	249417	GIANT (2014)	25282103	HIST1H2APS3		1
cg11084470 (Adolescence)	rs820072	Height	Wald ratio	1	0.0603656	0.00724388	7.85975e-17	837	253205	GIANT (2014)	25282103	TCP11	Body	1
cg01799818 (Pregnancy)	rs838369	Height	Wald ratio	1	-0.0417896	0.00712881	4.57135e-09	764	253164	GIANT (2014)	25282103	VPS53	Body	1
cg24776736 (Pregnancy)	rs922626	Height	Wald ratio	1	-0.0497879	0.00700719	1.20093e-12	764	250788	GIANT (2014)	25282103	HMGA2	Body	1
cg27592126 (Adolescence)	rs923370	Height	Wald ratio	1	-0.0405778	0.00649245	4.10453e-10	837	251624	GIANT (2014)	25282103	RPL23	TSS1500	1
cg12565126 (Pregnancy)	rs925229	Height	Wald ratio	1	0.0669269	0.00836587	1.24419e-15	764	252976	GIANT (2014)	25282103	MFSD2B	Body	1
cg14041561 (Childhood)	rs928807	Height	Wald ratio	1	0.0653937	0.00941669	3.79953e-12	834	252145	GIANT (2014)	25282103	VILL	Body	1
cg04907151 (Adolescence)	rs9289502	Height	Wald ratio	1	0.0452381	0.00738095	8.84152e-10	837	253216	GIANT (2014)	25282103	PPP2R3A	TSS1500	1
cg11843238 (Pregnancy)	rs932019	Height	Wald ratio	1	0.0612406	0.00612406	1.52397e-23	764	253149	GIANT (2014)	25282103	PDLIM4	TSS200	1
cg09337049 (Middle age)	rs9325562	Height	Wald ratio	1	0.0445655	0.00767517	6.38107e-09	742	251000	GIANT (2014)	25282103	GRK5	Body	1
cg14575656 (Birth)	rs9358927	Height	Wald ratio	1	0.0642777	0.00482083	1.48128e-40	771	253174	GIANT (2014)	25282103	HIST1H3PS1		1
cg25208892 (Childhood)	rs9425610	Height	Wald ratio	1	-0.0375265	0.00620003	1.42499e-09	834	252139	GIANT (2014)	25282103	C1orf105	Body	1
cg21025488 (Childhood)	rs9590409	Height	Wald ratio	1	0.0241679	0.00373503	9.76221e-11	834	253191	GIANT (2014)	25282103	CDC16	TSS1500	1
cg00827893 (Childhood)	rs9595879	Height	Wald ratio	1	-0.0493583	0.00740375	2.61678e-11	834	252825	GIANT (2014)	25282103	PDS5B	5'UTR	1
cg12349571 (Childhood)	rs975210	Height	Wald ratio	1	-0.0713121	0.00835371	1.38247e-17	834	248666	GIANT (2014)	25282103	TLE3	Body	1
cg13411656 (Childhood)	rs9853018	Height	Wald ratio	1	-0.189562	0.00713934	2.45312e-155	834	253108	GIANT (2014)	25282103	ZBTB38	5'UTR	1
cg15474615 (Pregnancy)	rs9857242	Height	Wald ratio	1	0.0517282	0.00728897	1.27702e-12	764	246024	GIANT (2014)	25282103	KY	TSS1500	1
cg06320418 (Childhood)	rs9928077	Height	Wald ratio	1	0.0795372	0.00915883	3.81382e-18	834	230779	GIANT (2014)	25282103	METRN	Body	1
cg06601766 (Middle age)	rs9944483	Height	Wald ratio	1	-0.0700117	0.00602878	3.54375e-31	742	253115	GIANT (2014)	25282103	CCDC47	TSS1500	1
cg09481121 (Adolescence)	rs1059236, rs4441859	Height	Inverse variance weighted	2	-0.0373791	0.0062707	2.50849e-09	837	252943	GIANT (2014)	25282103	CMYA5	TSS1500	1
cg00611789 (Adolescence)	rs5869000, rs72768842	Height	Inverse variance weighted	2	-0.0341734	0.00573225	2.49778e-09	837	245872	GIANT (2014)	25282103	CMYA5	TSS1500	1
cg09754948 (Adolescence)	rs12928404	Hip circumference	Wald ratio	1	0.102676	0.0140012	2.24498e-13	837	145365	GIANT (2015)	25673412	ATXN2L	TSS1500	1
cg14500070 (Pregnancy)	rs13099193	Hip circumference	Wald ratio	1	-0.0788436	0.0120894	6.94968e-11	764	145365	GIANT (2015)	25673412	ZBTB38	5'UTR	1
cg27413008 (Adolescence)	rs151181	Hip circumference	Wald ratio	1	-0.061792	0.00741504	7.85975e-17	837	222045	GIANT (2015)	25673412	IL27	TSS1500	1
cg10635145 (Childhood)	rs16917237	Hip circumference	Wald ratio	1	0.0374702	0.00488248	1.66171e-14	834	223017	GIANT (2015)	25673412	BDNF	Body	1
cg22814740 (Childhood)	rs17391694	Hip circumference	Wald ratio	1	0.0745537	0.012164	8.84152e-10	834	202063	GIANT (2015)	25673412	FUBP1	Body	1
cg08761264 (Adolescence)	rs62037364	Hip circumference	Wald ratio	1	-0.0618702	0.00618702	1.52397e-23	837	227349	GIANT (2015)	25673412	SH2B1	TSS200	1
cg08180572 (Childhood)	rs8045689	Hip circumference	Wald ratio	1	-0.0588978	0.00799327	1.72661e-13	834	224785	GIANT (2015)	25673412	SPNS1	TSS1500	1
cg13411656 (Childhood)	rs9853018	Hip circumference	Wald ratio	1	-0.0837026	0.0108321	1.09875e-14	834	145432	GIANT (2015)	25673412	ZBTB38	5'UTR	1
cg23464284 (Pregnancy)	rs10455979	Inflammatory bowel disease	Wald ratio	1	0.226229	0.0389903	6.54575e-09	764	34652	IIBDGC (2015)	26192919	RPS6KA2	Body	1
cg22407511 (Childhood)	rs1049086	Inflammatory bowel disease	Wald ratio	1	-0.316585	0.0461502	6.89168e-12	834	34652	IIBDGC (2015)	26192919	HLA-DQB2	Body	1
cg22735222 (Birth)	rs10883359	Inflammatory bowel disease	Wald ratio	1	-0.34044	0.0426105	1.35388e-15	771	34652	IIBDGC (2015)	26192919	NKX2-3	3'UTR	1
cg16988166 (Childhood)	rs11010129	Inflammatory bowel disease	Wald ratio	1	-0.233684	0.0360472	9.00871e-11	834	34652	IIBDGC (2015)	26192919	CREM		1
cg23615741 (Childhood)	rs11190130	Inflammatory bowel disease	Wald ratio	1	-0.461824	0.0490251	4.50386e-21	834	34652	IIBDGC (2015)	26192919	NKX2-3		1
cg03711485 (Birth)	rs11190133	Inflammatory bowel disease	Wald ratio	1	-0.285786	0.0352374	5.04953e-16	771	34652	IIBDGC (2015)	26192919	NKX2-3	3'UTR	1
cg11988910 (Childhood)	rs11190141	Inflammatory bowel disease	Wald ratio	1	-0.423204	0.0434249	1.92547e-22	834	34652	IIBDGC (2015)	26192919	NKX2-3		1
cg06968155 (Birth)	rs11242109	Inflammatory bowel disease	Wald ratio	1	0.378282	0.0546466	4.4428e-12	771	34652	IIBDGC (2015)	26192919	SLC22A5	TSS1500	1
cg04461101 (Pregnancy)	rs115693743	Inflammatory bowel disease	Wald ratio	1	0.182566	0.0256972	1.2076e-12	764	34652	IIBDGC (2015)	26192919	HLA-DRB6		1
cg21684588 (Birth)	rs12068633	Inflammatory bowel disease	Wald ratio	1	-0.404712	0.049709	3.90009e-16	771	34652	IIBDGC (2015)	26192919	C1orf141		1
cg14977069 (Pregnancy)	rs1295810	Inflammatory bowel disease	Wald ratio	1	-0.438627	0.057714	2.96089e-14	764	34652	IIBDGC (2015)	26192919	LIME1	TSS1500	1
cg27413008 (Adolescence)	rs151181	Inflammatory bowel disease	Wald ratio	1	-0.210092	0.0358393	4.57214e-09	837	34652	IIBDGC (2015)	26192919	IL27	TSS1500	1
cg19962434 (Pregnancy)	rs186368	Inflammatory bowel disease	Wald ratio	1	-0.178	0.0285667	4.63379e-10	764	34652	IIBDGC (2015)	26192919	GMEB2	Body	1
cg23544223 (Birth)	rs2014857	Inflammatory bowel disease	Wald ratio	1	-0.15724	0.0237239	3.40489e-11	771	34652	IIBDGC (2015)	26192919	PTPN2		1
cg08195491 (Pregnancy)	rs2066844	Inflammatory bowel disease	Wald ratio	1	-0.385628	0.0462951	8.10052e-17	764	34652	IIBDGC (2015)	26192919	NOD2	Body	1
cg09501687 (Childhood)	rs2161363	Inflammatory bowel disease	Wald ratio	1	0.239242	0.0372063	1.27489e-10	834	34652	IIBDGC (2015)	26192919	C5orf62	Body	1
cg03508284 (Pregnancy)	rs2274472	Inflammatory bowel disease	Wald ratio	1	-0.332568	0.0536387	5.641e-10	764	34652	IIBDGC (2015)	26192919	JAK2	1stExon	1
cg09639931 (Childhood)	rs2941522	Inflammatory bowel disease	Wald ratio	1	-0.324207	0.044544	3.37924e-13	834	34652	IIBDGC (2015)	26192919	ZPBP2	TSS200	1
cg27236539 (Adolescence)	rs3848670	Inflammatory bowel disease	Wald ratio	1	0.210422	0.0352727	2.43749e-09	837	34652	IIBDGC (2015)	26192919	RTEL1	TSS200	1
cg17991206 (Pregnancy)	rs444210	Inflammatory bowel disease	Wald ratio	1	0.198374	0.0304348	7.12506e-11	764	34652	IIBDGC (2015)	26192919	RNASET2	Body	1
cg15903032 (Adolescence)	rs4590800	Inflammatory bowel disease	Wald ratio	1	-0.425063	0.0565083	5.38861e-14	837	34652	IIBDGC (2015)	26192919	NKX2-3		1
cg04078896 (Childhood)	rs6011040	Inflammatory bowel disease	Wald ratio	1	-0.363115	0.0454211	1.30175e-15	834	34652	IIBDGC (2015)	26192919	ARFRP1	Body	1
cg14396214 (Childhood)	rs6011058	Inflammatory bowel disease	Wald ratio	1	-0.492788	0.062479	3.08896e-15	834	34652	IIBDGC (2015)	26192919	LIME1	5'UTR	1
cg09254322 (Childhood)	rs61872688	Inflammatory bowel disease	Wald ratio	1	-0.465803	0.0495356	5.28278e-21	834	34652	IIBDGC (2015)	26192919	NKX2-3		1
cg08761264 (Adolescence)	rs62037364	Inflammatory bowel disease	Wald ratio	1	-0.179775	0.0311119	7.54403e-09	837	34652	IIBDGC (2015)	26192919	SH2B1	TSS200	1
cg04193835 (Childhood)	rs6498084	Inflammatory bowel disease	Wald ratio	1	-0.212058	0.0372603	1.26108e-08	834	34652	IIBDGC (2015)	26192919	NPIPB6		1
cg13741927 (Pregnancy)	rs6560632	Inflammatory bowel disease	Wald ratio	1	0.161642	0.0239248	1.41626e-11	764	34652	IIBDGC (2015)	26192919	INPP5E	Body	1
cg26448609 (Pregnancy)	rs6961156	Inflammatory bowel disease	Wald ratio	1	-0.342134	0.0551131	5.37121e-10	764	34652	IIBDGC (2015)	26192919	LAMB1	Body	1
cg03609639 (Childhood)	rs7080361	Inflammatory bowel disease	Wald ratio	1	-0.297683	0.0349736	1.71446e-17	834	34652	IIBDGC (2015)	26192919	NKX2-3	TSS1500	1
cg01992765 (Adolescence)	rs762422	Inflammatory bowel disease	Wald ratio	1	-0.318508	0.0376023	2.44478e-17	837	34652	IIBDGC (2015)	26192919	ICOSLG		1
cg19468946 (Birth)	rs907092	Inflammatory bowel disease	Wald ratio	1	-0.377093	0.0463448	4.06234e-16	771	34652	IIBDGC (2015)	26192919	IKZF3	Body	1
cg19383211 (Adolescence)	rs9271074	Inflammatory bowel disease	Wald ratio	1	0.1878	0.0193578	2.9703e-22	837	34652	IIBDGC (2015)	26192919	HLA-DRB6	Body	1
cg04092800 (Childhood)	rs9283753	Inflammatory bowel disease	Wald ratio	1	0.468603	0.0574018	3.25318e-16	834	34652	IIBDGC (2015)	26192919	PTGER4	Body	1
cg23904955 (Adolescence)	rs10748781, rs11190133	Inflammatory bowel disease	Inverse variance weighted	2	0.312193	0.0482046	9.39288e-11	837	34652	IIBDGC (2015)	26192919	NKX2-3		1
cg21419617 (Pregnancy)	rs228636, rs4908705	Inflammatory bowel disease	Inverse variance weighted	2	0.145171	0.0251698	8.03759e-09	764	34652	IIBDGC (2015)	26192919	UTS2	1stExon	1
cg18617091 (Adolescence)	rs35771797	Iron	Wald ratio	1	-0.159676	0.0160605	2.72876e-23	837	23986	GIS (2014)	25352340	TMPRSS6	Body	1
cg03264133 (Childhood)	rs645279	Iron	Wald ratio	1	-0.0649013	0.00969479	2.16493e-11	834	23986	GIS (2014)	25352340	SLC17A3		1
cg17042849 (Middle age)	rs707889	Iron	Wald ratio	1	-0.123831	0.0149103	9.97482e-17	742	23986	GIS (2014)	25352340	HIST1H4C	1stExon	1
cg14575656 (Birth)	rs9358927	Iron	Wald ratio	1	0.112968	0.0163908	5.49527e-12	771	23986	GIS (2014)	25352340	HIST1H3PS1		1
cg25753631 (Birth)	rs9379782	Iron	Wald ratio	1	-0.128456	0.0189009	1.07343e-11	771	23986	GIS (2014)	25352340	HIST1H2APS1		1
cg19979738 (Childhood)	rs9619658	Iron	Wald ratio	1	-0.214239	0.0240964	6.0611e-19	834	23986	GIS (2014)	25352340	TMPRSS6	Body	1
cg19683494 (Pregnancy)	rs10074747	LDL cholesterol	Wald ratio	1	0.0654556	0.00540365	8.99082e-34	764	172993	GLGC (2013)	24097068	ANKDD1B		1
cg27182047 (Adolescence)	rs1010167	LDL cholesterol	Wald ratio	1	0.0307314	0.0047941	1.45275e-10	837	165771	GLGC (2013)	24097068	GSTM4	Body	1
cg02546618 (Pregnancy)	rs1010207	LDL cholesterol	Wald ratio	1	-0.0867018	0.0114236	3.20539e-14	764	171438	GLGC (2013)	24097068	KIAA0892	TSS1500	1
cg01496416 (Adolescence)	rs10419829	LDL cholesterol	Wald ratio	1	-0.118844	0.0158291	6.00666e-14	837	88433	GLGC (2013)	24097068	PVR	Body	1
cg00908766 (Birth)	rs11102967	LDL cholesterol	Wald ratio	1	0.0979169	0.00573614	2.47455e-65	771	73888	GLGC (2013)	24097068	CELSR2	3'UTR	1
cg02573091 (Middle age)	rs112999710	LDL cholesterol	Wald ratio	1	-0.0350546	0.00566456	6.07757e-10	742	170046	GLGC (2013)	24097068	ANKDD1B		1
cg04232615 (Pregnancy)	rs12720926	LDL cholesterol	Wald ratio	1	-0.102793	0.016637	6.46842e-10	764	88433	GLGC (2013)	24097068	CETP	Body	1
cg21684021 (Childhood)	rs12746961	LDL cholesterol	Wald ratio	1	0.217235	0.0153997	3.46921e-45	834	77738.2	GLGC (2013)	24097068	CELSR2	Body	1
cg10669058 (Pregnancy)	rs12973258	LDL cholesterol	Wald ratio	1	-0.11441	0.0137043	6.91442e-17	764	83036	GLGC (2013)	24097068	CILP2	TSS1500	1
cg05614013 (Birth)	rs150024615	LDL cholesterol	Wald ratio	1	-0.197334	0.0199065	3.65344e-23	771	137623	GLGC (2013)	24097068	SPC24		1
cg16723488 (Childhood)	rs17240441	LDL cholesterol	Wald ratio	1	0.267882	0.00922406	1.96077e-185	834	173029	GLGC (2013)	24097068	APOB	TSS200	1
cg11250194 (Middle age)	rs174559	LDL cholesterol	Wald ratio	1	0.0837601	0.0089212	6.06365e-21	742	83102	GLGC (2013)	24097068	FADS2	Body	1
cg12943317 (Adolescence)	rs1910052	LDL cholesterol	Wald ratio	1	-0.0879765	0.0135964	9.76221e-11	837	173010	GLGC (2013)	24097068	HAVCR1	Body	1
cg03719032 (Childhood)	rs2074298	LDL cholesterol	Wald ratio	1	-0.107917	0.0134307	9.3512e-16	834	76964	GLGC (2013)	24097068	HAPLN4	TSS1500	1
cg01853986 (Childhood)	rs2315065	LDL cholesterol	Wald ratio	1	0.142543	0.0204372	3.0656e-12	834	67446	GLGC (2013)	24097068	MAP3K4		1
cg08367326 (Childhood)	rs2570972	LDL cholesterol	Wald ratio	1	0.0232079	0.00390413	2.77396e-09	834	171223	GLGC (2013)	24097068	AMIGO1	5'UTR	1
cg08505228 (Childhood)	rs4808959	LDL cholesterol	Wald ratio	1	0.0601955	0.00866282	3.68621e-12	834	161387	GLGC (2013)	24097068	GATAD2A	TSS1500	1
cg26112457 (Childhood)	rs512535	LDL cholesterol	Wald ratio	1	0.0752397	0.00909761	1.33656e-16	834	172987	GLGC (2013)	24097068	APOB	TSS1500	1
cg25035485 (Adolescence)	rs541041	LDL cholesterol	Wald ratio	1	0.20819	0.00717382	3.59258e-185	837	172284	GLGC (2013)	24097068	APOB	Body	1
cg26567688 (Pregnancy)	rs5744595	LDL cholesterol	Wald ratio	1	-0.129226	0.012837	7.75623e-24	764	90895	GLGC (2013)	24097068	COL4A3BP	Body	1
cg02175308 (Childhood)	rs638542	LDL cholesterol	Wald ratio	1	-0.0567376	0.00746547	2.96131e-14	834	86806	GLGC (2013)	24097068	SORT1	TSS1500	1
cg27263049 (Adolescence)	rs6420181	LDL cholesterol	Wald ratio	1	0.0739092	0.0120214	7.83928e-10	837	82810	GLGC (2013)	24097068	SPATC1	TSS1500	1
cg01751802 (Adolescence)	rs6511727	LDL cholesterol	Wald ratio	1	0.0644692	0.00920989	2.55963e-12	837	170239	GLGC (2013)	24097068	KANK2	TSS1500	1
cg25123895 (Adolescence)	rs6548010	LDL cholesterol	Wald ratio	1	0.196621	0.007241	2.28061e-162	837	173033	GLGC (2013)	24097068	APOB	TSS200	1
cg09502502 (Birth)	rs657420	LDL cholesterol	Wald ratio	1	0.122631	0.00754352	2.01185e-59	771	172965	GLGC (2013)	24097068	PSRC1	TSS1500	1
cg03772567 (Birth)	rs67722862	LDL cholesterol	Wald ratio	1	0.0724138	0.012069	1.97318e-09	771	89883	GLGC (2013)	24097068	USP24	Body	1
cg24267699 (Childhood)	rs687621	LDL cholesterol	Wald ratio	1	0.0410846	0.00400575	1.10747e-24	834	166112	GLGC (2013)	24097068	ABO	TSS1500	1
cg24891660 (Middle age)	rs6992333	LDL cholesterol	Wald ratio	1	0.0429122	0.0066297	9.62496e-11	742	82810	GLGC (2013)	24097068	PLEC1	Body	1
cg04757492 (Middle age)	rs6992333	LDL cholesterol	Wald ratio	1	0.0536468	0.00828813	9.62496e-11	742	82810	GLGC (2013)	24097068	PLEC1	Body	1
cg15001636 (Childhood)	rs73013167	LDL cholesterol	Wald ratio	1	-0.165331	0.0152244	1.79437e-27	834	88371	GLGC (2013)	24097068	SMARCA4	Body	1
cg08203715 (Adolescence)	rs73632723	LDL cholesterol	Wald ratio	1	-0.11342	0.0118116	7.80969e-22	837	169830	GLGC (2013)	24097068	ST3GAL4	1stExon	1
cg09379229 (Adolescence)	rs75627662	LDL cholesterol	Wald ratio	1	0.222679	0.0175294	5.68149e-37	837	83076	GLGC (2013)	24097068	APOC1	TSS1500	1
cg03649429 (Pregnancy)	rs77385263	LDL cholesterol	Wald ratio	1	-0.0450479	0.00599042	5.47762e-14	764	82835	GLGC (2013)	24097068	COL4A3BP	Body	1
cg04674755 (Childhood)	rs7808258	LDL cholesterol	Wald ratio	1	-0.0461567	0.00810098	1.21453e-08	834	116561	GLGC (2013)	24097068	OGDH		1
cg19405177 (Pregnancy)	rs7833924	LDL cholesterol	Wald ratio	1	0.0363339	0.00561339	9.62496e-11	764	82810	GLGC (2013)	24097068	PLEC1	Body	1
cg14636261 (Childhood)	rs7873416	LDL cholesterol	Wald ratio	1	0.07185	0.00906026	2.18736e-15	834	138355	GLGC (2013)	24097068	ABO	Body	1
cg27386326 (Adolescence)	rs968567	LDL cholesterol	Wald ratio	1	-0.0659606	0.00984764	2.11128e-11	837	160043	GLGC (2013)	24097068	FADS2		1
cg08111832 (Adolescence)	rs11620783, rs17103672	LDL cholesterol	Inverse variance weighted	2	0.0882672	0.0110814	1.6474e-15	837	84967	GLGC (2013)	24097068	NYNRIN	1stExon	1
cg07636176 (Childhood)	rs60403635, rs7575840	LDL cholesterol	Inverse variance weighted	2	0.194399	0.0154547	2.76664e-36	834	171709	GLGC (2013)	24097068	APOB	TSS1500	1
cg04882995 (Adolescence)	rs1317286	Lung adenocarcinoma	Wald ratio	1	0.426561	0.0553572	1.30233e-14	837	18336	ILCCO (2014)	24880342	CHRNA3	Body	1
cg04140906 (Childhood)	rs28437878	Lung adenocarcinoma	Wald ratio	1	-0.292456	0.0358617	3.48806e-16	834	18336	ILCCO (2014)	24880342	PSMA4	5'UTR	1
cg24631222 (Childhood)	rs9788682	Lung adenocarcinoma	Wald ratio	1	-0.280412	0.0402681	3.31611e-12	834	18336	ILCCO (2014)	24880342	CHRNA5	Body	1
cg04140906 (Childhood)	rs28437878	Lung cancer	Wald ratio	1	-0.343619	0.0228034	2.59961e-51	834	27209	ILCCO (2014)	24880342	PSMA4	5'UTR	1
cg07973591 (Middle age)	rs58643100	Lung cancer	Wald ratio	1	-0.203853	0.0308966	4.17033e-11	742	27209	ILCCO (2014)	24880342	CHRNA3	Body	1
cg11826999 (Childhood)	rs615470	Lung cancer	Wald ratio	1	-0.31201	0.0417794	8.14004e-14	834	27209	ILCCO (2014)	24880342	CHRNA3	Body	1
cg21642963 (Birth)	rs72740955	Lung cancer	Wald ratio	1	0.825118	0.068712	3.21153e-33	771	27209	ILCCO (2014)	24880342	CHRNA5	1stExon	1
cg24631222 (Childhood)	rs9788682	Lung cancer	Wald ratio	1	-0.351606	0.0253986	1.39225e-43	834	27209	ILCCO (2014)	24880342	CHRNA5	Body	1
cg21491176 (Childhood)	rs1124820	Mean cell haemoglobin	Wald ratio	1	0.200358	0.0330092	1.28096e-09	834	39301	HaemGen (2012)	23222517	MAST1	Body	1
cg00509249 (Pregnancy)	rs11961369	Mean cell haemoglobin	Wald ratio	1	-0.157878	0.0152019	2.88905e-25	764	51455	HaemGen (2012)	23222517	CCDC162	Body	1
cg04800585 (Adolescence)	rs1540276	Mean cell haemoglobin	Wald ratio	1	0.140482	0.0216907	9.37904e-11	837	47293	HaemGen (2012)	23222517	HIST1H2BB	1stExon	1
cg18617091 (Adolescence)	rs35771797	Mean cell haemoglobin	Wald ratio	1	-0.151978	0.016326	1.29111e-20	837	45847	HaemGen (2012)	23222517	TMPRSS6	Body	1
cg17623882 (Childhood)	rs6925777	Mean cell haemoglobin	Wald ratio	1	0.118487	0.0201167	3.86196e-09	834	47023	HaemGen (2012)	23222517	USP49	Body	1
cg13569146 (Birth)	rs6930616	Mean cell haemoglobin	Wald ratio	1	0.148964	0.0185048	8.2794e-16	771	51455	HaemGen (2012)	23222517	HIST1H3PS1		1
cg26870725 (Birth)	rs7249143	Mean cell haemoglobin	Wald ratio	1	0.141987	0.0219719	1.03202e-10	771	43355	HaemGen (2012)	23222517	MAST1	Body	1
cg12405742 (Adolescence)	rs869785	Mean cell haemoglobin	Wald ratio	1	-0.140363	0.0176327	1.71489e-15	837	51406	HaemGen (2012)	23222517	THRB	5'UTR	1
cg22892432 (Pregnancy)	rs9310736	Mean cell haemoglobin	Wald ratio	1	-0.214058	0.0268903	1.71489e-15	764	51406	HaemGen (2012)	23222517	THRB	TSS1500	1
cg14575656 (Birth)	rs9358927	Mean cell haemoglobin	Wald ratio	1	0.130966	0.0167122	4.63137e-15	771	47384	HaemGen (2012)	23222517	HIST1H3PS1		1
cg19979738 (Childhood)	rs9619658	Mean cell haemoglobin	Wald ratio	1	-0.263089	0.0304491	5.60716e-18	834	36876	HaemGen (2012)	23222517	TMPRSS6	Body	1
cg00509249 (Pregnancy)	rs11961369	Mean cell volume	Wald ratio	1	-0.363579	0.0389549	1.02593e-20	764	57858	HaemGen (2012)	23222517	CCDC162	Body	1
cg22088368 (Birth)	rs2899280	Mean cell volume	Wald ratio	1	0.253878	0.0377387	1.72873e-11	771	57749	HaemGen (2012)	23222517	C22orf33	TSS1500	1
cg10026317 (Birth)	rs2984618	Mean cell volume	Wald ratio	1	-0.255758	0.0434632	3.99351e-09	771	57859	HaemGen (2012)	23222517	TAL1	5'UTR	1
cg19865134 (Adolescence)	rs3181215	Mean cell volume	Wald ratio	1	-0.346353	0.0603102	9.30923e-09	837	57765	HaemGen (2012)	23222517	C17orf63	TSS1500	1
cg16075940 (Middle age)	rs351728	Mean cell volume	Wald ratio	1	-0.24143	0.0305795	2.8994e-15	742	57818	HaemGen (2012)	23222517	C6orf183		1
cg18617091 (Adolescence)	rs35771797	Mean cell volume	Wald ratio	1	-0.388373	0.0414123	6.71053e-21	837	52248	HaemGen (2012)	23222517	TMPRSS6	Body	1
cg03891268 (Pregnancy)	rs3893275	Mean cell volume	Wald ratio	1	-0.576664	0.0794374	3.8895e-13	764	56382	HaemGen (2012)	23222517	ZDHHC19		1
cg01595397 (Childhood)	rs6902650	Mean cell volume	Wald ratio	1	0.461443	0.0780473	3.3726e-09	834	53172	HaemGen (2012)	23222517	MED20	Body	1
cg17623882 (Childhood)	rs6925777	Mean cell volume	Wald ratio	1	0.306578	0.0510964	1.97318e-09	834	53425	HaemGen (2012)	23222517	USP49	Body	1
cg03309350 (Pregnancy)	rs6940878	Mean cell volume	Wald ratio	1	-0.54471	0.0878463	5.62066e-10	764	46746	HaemGen (2012)	23222517	ALDH8A1		1
cg12405742 (Adolescence)	rs869785	Mean cell volume	Wald ratio	1	-0.366969	0.0450419	3.7218e-16	837	57810	HaemGen (2012)	23222517	THRB	5'UTR	1
cg22892432 (Pregnancy)	rs9310736	Mean cell volume	Wald ratio	1	-0.559638	0.0686901	3.7218e-16	764	57810	HaemGen (2012)	23222517	THRB	TSS1500	1
cg14575656 (Birth)	rs9358927	Mean cell volume	Wald ratio	1	0.294231	0.0437088	1.67787e-11	771	50651	HaemGen (2012)	23222517	HIST1H3PS1		1
cg19979738 (Childhood)	rs9619658	Mean cell volume	Wald ratio	1	-0.680394	0.0777656	2.14688e-18	834	41512	HaemGen (2012)	23222517	TMPRSS6	Body	1
cg15883094 (Childhood)	rs2242259	Mean platelet volume	Wald ratio	1	-0.0195622	0.00256171	2.23443e-14	834	19551	HaemGen (2011)	22139419	SETD1B	Body	1
cg22168489 (Pregnancy)	rs35139262	Mean platelet volume	Wald ratio	1	0.00983961	0.00163994	1.97318e-09	764	19280.9	HaemGen (2011)	22139419	WDR66	TSS1500	1
cg03732545 (Pregnancy)	rs3820337	Mean platelet volume	Wald ratio	1	-0.0203742	0.0033264	9.06836e-10	764	17265	HaemGen (2011)	22139419	CNTN2	TSS1500	1
cg19358608 (Pregnancy)	rs6132109	Mean platelet volume	Wald ratio	1	0.0141114	0.00247902	1.25334e-08	764	17924.9	HaemGen (2011)	22139419	PDYN		1
cg17775079 (Childhood)	rs9919429	Mean platelet volume	Wald ratio	1	-0.0338425	0.00299491	1.31218e-29	834	19336	HaemGen (2011)	22139419	LOC84989	TSS1500	1
cg09253762 (Pregnancy)	rs10877013	Multiple sclerosis	Wald ratio	1	0.321275	0.0476542	1.56434e-11	764	38589	IMSGC (2013)	24076602	FAM119B	TSS1500	1
cg17429686 (Childhood)	rs10910111	Multiple sclerosis	Wald ratio	1	-0.319042	0.0493541	1.01736e-10	834	38589	IMSGC (2013)	24076602	TTC34		1
cg10314909 (Childhood)	rs11585048	Multiple sclerosis	Wald ratio	1	-0.287208	0.0442258	8.35212e-11	834	38589	IMSGC (2013)	24076602	MMEL1	Body	1
cg07654569 (Birth)	rs13269243	Multiple sclerosis	Wald ratio	1	0.108905	0.0176306	6.5302e-10	771	38589	IMSGC (2013)	24076602	FAM164A	TSS1500	1
cg05575058 (Childhood)	rs1483573	Multiple sclerosis	Wald ratio	1	0.18837	0.0301362	4.0885e-10	834	38589	IMSGC (2013)	24076602	FAM164A	TSS1500	1
cg02310922 (Middle age)	rs1632958	Multiple sclerosis	Wald ratio	1	-0.516911	0.0408021	8.81253e-37	742	38589	IMSGC (2013)	24076602	HLA-F		1
cg20776977 (Childhood)	rs28611770	Multiple sclerosis	Wald ratio	1	0.281958	0.0443771	2.10229e-10	834	38589	IMSGC (2013)	24076602	MMEL1	TSS200	1
cg00403498 (Childhood)	rs3117189	Multiple sclerosis	Wald ratio	1	-1.54184	0.0426189	1.3847e-286	834	38589	IMSGC (2013)	24076602	PRRT1	TSS1500	1
cg01567482 (Childhood)	rs4075959	Multiple sclerosis	Wald ratio	1	0.266455	0.0371182	7.04491e-13	834	38589	IMSGC (2013)	24076602	RGS14	TSS1500	1
cg00392832 (Middle age)	rs4582090	Multiple sclerosis	Wald ratio	1	0.333741	0.0431279	1.00679e-14	742	38589	IMSGC (2013)	24076602	IQCB1	TSS200	1
cg19697537 (Adolescence)	rs4808766	Multiple sclerosis	Wald ratio	1	-0.322679	0.0502116	1.30669e-10	837	38589	IMSGC (2013)	24076602	PDE4C	TSS200	1
cg04201373 (Childhood)	rs530878	Multiple sclerosis	Wald ratio	1	-0.331948	0.0576746	8.63653e-09	834	38589	IMSGC (2013)	24076602	GGNBP1	Body	1
cg06937939 (Childhood)	rs7078273	Multiple sclerosis	Wald ratio	1	0.15812	0.0262779	1.77434e-09	834	38589	IMSGC (2013)	24076602	RBM17		1
cg04616529 (Middle age)	rs725613	Multiple sclerosis	Wald ratio	1	0.644437	0.0616983	1.545e-25	742	38589	IMSGC (2013)	24076602	CLEC16A	Body	1
cg20592345 (Middle age)	rs1320496	Myocardial infarction	Wald ratio	1	-0.224863	0.0343089	5.59926e-11	742	171875	CARDIoGRAMplusC4D (2015)	26343387	LIPA	5'UTR	1
cg12555086 (Middle age)	rs1412445	Myocardial infarction	Wald ratio	1	-0.104166	0.0142999	3.23019e-13	742	171875	CARDIoGRAMplusC4D (2015)	26343387	LIPA	Body	1
cg17127132 (Adolescence)	rs1561198	Myocardial infarction	Wald ratio	1	0.123633	0.020409	1.38011e-09	837	171875	CARDIoGRAMplusC4D (2015)	26343387	GGCX	Body	1
cg01853986 (Childhood)	rs2315065	Myocardial infarction	Wald ratio	1	0.337332	0.0331347	2.42026e-24	834	171875	CARDIoGRAMplusC4D (2015)	26343387	MAP3K4		1
cg13531387 (Childhood)	rs514659	Myocardial infarction	Wald ratio	1	-0.195447	0.0269499	4.09917e-13	834	171875	CARDIoGRAMplusC4D (2015)	26343387	OBP2B		1
cg11879188 (Pregnancy)	rs529565	Myocardial infarction	Wald ratio	1	0.0517958	0.00713122	3.77892e-13	764	171875	CARDIoGRAMplusC4D (2015)	26343387	ABO	Body	1
cg14271713 (Childhood)	rs677355	Myocardial infarction	Wald ratio	1	-0.202294	0.028603	1.52196e-12	834	171875	CARDIoGRAMplusC4D (2015)	26343387	ABO		1
cg24267699 (Childhood)	rs687621	Myocardial infarction	Wald ratio	1	0.0771123	0.0108302	1.0786e-12	834	171875	CARDIoGRAMplusC4D (2015)	26343387	ABO	TSS1500	1
cg27045999 (Pregnancy)	rs2683260, rs7179305	Myocardial infarction	Inverse variance weighted	2	0.0870778	0.0149719	6.02462e-09	764	171875	CARDIoGRAMplusC4D (2015)	26343387	C15orf26	TSS200	1
cg11489262 (Pregnancy)	rs186687365	Neuroticism	Wald ratio	1	0.039142	0.00626272	4.10453e-10	764	170911	SSGAC (2016)	27089181	MAPT	5'UTR	1
cg09781307 (Childhood)	rs10767664	Obesity class 1	Wald ratio	1	-0.237735	0.0324184	2.24498e-13	834	96886.8	GIANT (2013)	23563607	BDNFOS	Body	1
cg10635145 (Childhood)	rs16917237	Overweight	Wald ratio	1	0.0874305	0.0124901	2.55963e-12	834	152297	GIANT (2013)	23563607	BDNF	Body	1
cg24579218 (Adolescence)	rs8028313	Overweight	Wald ratio	1	0.0597426	0.0101103	3.44001e-09	837	157876	GIANT (2013)	23563607	MAP2K5		1
cg18617091 (Adolescence)	rs35771797	Packed cell volume	Wald ratio	1	-0.170427	0.0285373	2.34229e-09	837	46923	HaemGen (2012)	23222517	TMPRSS6	Body	1
cg14636261 (Childhood)	rs7873416	Packed cell volume	Wald ratio	1	-0.217446	0.0375053	6.72094e-09	834	52832	HaemGen (2012)	23222517	ABO	Body	1
cg20301962 (Childhood)	rs62195575	Parkinson's disease	Wald ratio	1	-0.0113185	0.000511338	1.45311e-108	834	1724	NA (2011)	21829596	FZD2	1stExon	1
cg05991220 (Pregnancy)	rs34341238	PGC cross-disorder traits	Wald ratio	1	0.205142	0.0337389	1.19974e-09	764	61220	PGC (2013)	23453885	ITIH1	TSS200	1
cg12748000 (Childhood)	rs1076415	Platelet count	Wald ratio	1	-9.61129	1.46197	4.89145e-11	834	66867	HaemGen (2011)	22139419	CD9		1
cg09450024 (Pregnancy)	rs17356664	Platelet count	Wald ratio	1	-7.57433	1.22502	6.28852e-10	764	66867	HaemGen (2011)	22139419	EXOC3L2	TSS200	1
cg00255919 (Birth)	rs3846731	Platelet count	Wald ratio	1	2.57173	0.447532	9.11246e-09	771	66867	HaemGen (2011)	22139419	IRF1	TSS1500	1
cg22494876 (Childhood)	rs4266924	Platelet count	Wald ratio	1	-7.46699	1.24162	1.81112e-09	834	66867	HaemGen (2011)	22139419	OR2B11		1
cg01035815 (Pregnancy)	rs4713675	Platelet count	Wald ratio	1	-7.8455	1.38178	1.36436e-08	764	66867	HaemGen (2011)	22139419	ITPR3	Body	1
cg03280622 (Birth)	rs6984820	Platelet count	Wald ratio	1	-6.60582	1.12798	4.73257e-09	771	66867	HaemGen (2011)	22139419	PLEC1	Body	1
cg09959585 (Middle age)	rs944002	Platelet count	Wald ratio	1	7.95085	1.24512	1.70701e-10	742	66867	HaemGen (2011)	22139419	C14orf73	Body	1
cg17775079 (Childhood)	rs9919429	Platelet count	Wald ratio	1	8.04792	1.19377	1.56657e-11	834	66867	HaemGen (2011)	22139419	LOC84989	TSS1500	1
cg16907514 (Adolescence)	rs17253737	Putamen volume	Wald ratio	1	-74.0248	11.7766	3.26211e-10	837	13145	ENIGMA (2015)	25607358	KTN1	TSS1500	1
cg27312312 (Pregnancy)	rs34853759	Putamen volume	Wald ratio	1	-91.7497	14.5969	3.26696e-10	764	13145	ENIGMA (2015)	25607358	KTN1	TSS1500	1
cg00509249 (Pregnancy)	rs11961369	Red blood cell count	Wald ratio	1	0.0277118	0.00332542	7.85975e-17	764	53405	HaemGen (2012)	23222517	CCDC162	Body	1
cg12993791 (Childhood)	rs13227444	Red blood cell count	Wald ratio	1	0.0335944	0.00522193	1.24835e-10	834	43638	HaemGen (2012)	23222517	MOSPD3	Body	1
cg03309350 (Pregnancy)	rs6940878	Red blood cell count	Wald ratio	1	0.0462846	0.00755668	9.06836e-10	764	45376	HaemGen (2012)	23222517	ALDH8A1		1
cg13850847 (Pregnancy)	rs7873416	Red blood cell count	Wald ratio	1	-0.0215664	0.00356737	1.48989e-09	764	53405	HaemGen (2012)	23222517	ABO	Body	1
cg12405742 (Adolescence)	rs869785	Red blood cell count	Wald ratio	1	0.0267109	0.00384078	3.53701e-12	837	53356	HaemGen (2012)	23222517	THRB	5'UTR	1
cg22892432 (Pregnancy)	rs9310736	Red blood cell count	Wald ratio	1	0.0407348	0.00585729	3.53701e-12	764	53356	HaemGen (2012)	23222517	THRB	TSS1500	1
cg23497683 (Pregnancy)	rs10168615	Rheumatoid arthritis	Wald ratio	1	-0.219003	0.0267705	2.82044e-16	764	58284	NA (2014)	24390342	AFF3	TSS200	1
cg10057218 (Adolescence)	rs1031458	Rheumatoid arthritis	Wald ratio	1	0.261466	0.0432507	1.49075e-09	837	58284	NA (2014)	24390342	GSDMB	TSS1500	1
cg14064762 (Childhood)	rs10760129	Rheumatoid arthritis	Wald ratio	1	0.240578	0.0370971	8.86688e-11	834	58284	NA (2014)	24390342	TRAF1	5'UTR	1
cg18816397 (Adolescence)	rs111256513	Rheumatoid arthritis	Wald ratio	1	-1.28323	0.0586296	3.44646e-106	837	58284	NA (2014)	24390342	HLA-DRB5	Body	1
cg18024368 (Adolescence)	rs112123216	Rheumatoid arthritis	Wald ratio	1	0.286869	0.0455601	3.04449e-10	837	58284	NA (2014)	24390342	HLA-DQB1	Body	1
cg19919383 (Pregnancy)	rs12108065	Rheumatoid arthritis	Wald ratio	1	-0.22123	0.0369952	2.23173e-09	764	58284	NA (2014)	24390342	PLCL2	Body	1
cg27443224 (Pregnancy)	rs12554120	Rheumatoid arthritis	Wald ratio	1	0.185912	0.0307529	1.49075e-09	764	58284	NA (2014)	24390342	CCL21	1stExon	1
cg19758448 (Middle age)	rs1565920	Rheumatoid arthritis	Wald ratio	1	0.15296	0.0249305	8.49179e-10	742	58284	NA (2014)	24390342	PGAP3	3'UTR	1
cg01751245 (Childhood)	rs1866051	Rheumatoid arthritis	Wald ratio	1	0.289889	0.0383129	3.83871e-14	834	58284	NA (2014)	24390342	SPRED2	5'UTR	1
cg16847428 (Pregnancy)	rs1877386	Rheumatoid arthritis	Wald ratio	1	0.169106	0.0250017	1.34431e-11	764	58284	NA (2014)	24390342	RBPJ		1
cg21152671 (Adolescence)	rs1953126	Rheumatoid arthritis	Wald ratio	1	0.271255	0.0442111	8.49179e-10	837	58284	NA (2014)	24390342	TRAF1	TSS1500	1
cg09945482 (Childhood)	rs2014857	Rheumatoid arthritis	Wald ratio	1	-0.166311	0.0245532	1.25716e-11	834	58284	NA (2014)	24390342	PTPN2		1
cg01856640 (Childhood)	rs2071129	Rheumatoid arthritis	Wald ratio	1	0.208058	0.0335962	5.9066e-10	834	58284	NA (2014)	24390342	RENBP	Body	1
cg07741184 (Adolescence)	rs2239826	Rheumatoid arthritis	Wald ratio	1	0.115666	0.0124489	1.52462e-20	837	58284	NA (2014)	24390342	CCR6		1
cg11545871 (Childhood)	rs2296737	Rheumatoid arthritis	Wald ratio	1	-0.174112	0.0236994	2.03132e-13	834	58284	NA (2014)	24390342	C6orf125	TSS1500	1
cg00334056 (Adolescence)	rs2296746	Rheumatoid arthritis	Wald ratio	1	-0.231943	0.0181812	2.83834e-37	837	58284	NA (2014)	24390342	LEMD2	Body	1
cg16557858 (Birth)	rs2517951	Rheumatoid arthritis	Wald ratio	1	-0.169075	0.0275571	8.49179e-10	771	58284	NA (2014)	24390342	ERBB2	Body	1
cg05225461 (Childhood)	rs26233	Rheumatoid arthritis	Wald ratio	1	-0.197353	0.0330023	2.23173e-09	834	58284	NA (2014)	24390342	C5orf30	5'UTR	1
cg20776977 (Childhood)	rs28611770	Rheumatoid arthritis	Wald ratio	1	0.260085	0.0348004	7.80079e-14	834	58284	NA (2014)	24390342	MMEL1	TSS200	1
cg09639931 (Childhood)	rs2941522	Rheumatoid arthritis	Wald ratio	1	-0.248578	0.0367514	1.34431e-11	834	58284	NA (2014)	24390342	ZPBP2	TSS200	1
cg00403498 (Childhood)	rs3117189	Rheumatoid arthritis	Wald ratio	1	0.538217	0.0395178	3.06141e-42	834	58284	NA (2014)	24390342	PRRT1	TSS1500	1
cg17134153 (Adolescence)	rs3761959	Rheumatoid arthritis	Wald ratio	1	-0.0850023	0.0131073	8.86688e-11	837	58284	NA (2014)	24390342	FCRL3	5'UTR	1
cg11301670 (Childhood)	rs444210	Rheumatoid arthritis	Wald ratio	1	0.285163	0.0471705	1.49075e-09	834	58284	NA (2014)	24390342	RNASET2	Body	1
cg00668559 (Pregnancy)	rs730775	Rheumatoid arthritis	Wald ratio	1	-0.117565	0.0201227	5.1445e-09	764	58284	NA (2014)	24390342	NFKBIE	Body	1
cg07520810 (Childhood)	rs7902904	Rheumatoid arthritis	Wald ratio	1	0.367712	0.0515189	9.51106e-13	834	58284	NA (2014)	24390342	ARID5B	Body	1
cg11713064 (Adolescence)	rs2296739, rs4711345	Rheumatoid arthritis	Inverse variance weighted	2	0.209688	0.0201362	2.1527e-25	837	58284	NA (2014)	24390342	LEMD2		1
cg13859433 (Adolescence)	rs2395446, rs756137	Rheumatoid arthritis	Inverse variance weighted	2	-0.207281	0.0180125	1.20758e-30	837	58284	NA (2014)	24390342	LEMD2		1
cg07119830 (Pregnancy)	rs10786701	Schizophrenia	Wald ratio	1	0.133486	0.0231988	8.71549e-09	764	82315	PGC (2014)	25056061	TRIM8	Body	1
cg13061976 (Adolescence)	rs11632395	Schizophrenia	Wald ratio	1	0.227233	0.0361044	3.09828e-10	837	82315	PGC (2014)	25056061	ALPK3	TSS1500	1
cg23090046 (Birth)	rs12884809	Schizophrenia	Wald ratio	1	-0.162554	0.026266	6.06304e-10	771	82315	PGC (2014)	25056061	KLC1	TSS1500	1
cg03959625 (Childhood)	rs12906474	Schizophrenia	Wald ratio	1	-0.166639	0.0268396	5.34269e-10	834	82315	PGC (2014)	25056061	LOC388152	Body	1
cg01687878 (Pregnancy)	rs1727305	Schizophrenia	Wald ratio	1	0.142597	0.0212412	1.90407e-11	764	82315	PGC (2014)	25056061	PITPNM2		1
cg01503516 (Adolescence)	rs17532346	Schizophrenia	Wald ratio	1	0.101313	0.0170495	2.81031e-09	837	82315	PGC (2014)	25056061	NMB	TSS1500	1
cg21745287 (Adolescence)	rs1790121	Schizophrenia	Wald ratio	1	0.0961255	0.0147097	6.36737e-11	837	82315	PGC (2014)	25056061	OGFOD2	3'UTR	1
cg12073833 (Pregnancy)	rs1801368	Schizophrenia	Wald ratio	1	0.0974833	0.0157514	6.0596e-10	764	82315	PGC (2014)	25056061	MAD1L1	Body	1
cg18278486 (Pregnancy)	rs199995480	Schizophrenia	Wald ratio	1	0.123284	0.0209416	3.93196e-09	764	82315	PGC (2014)	25056061	LOC100270746	Body	1
cg20495738 (Birth)	rs2239030	Schizophrenia	Wald ratio	1	0.0973904	0.0136739	1.06095e-12	771	82315	PGC (2014)	25056061	CACNA1C	Body	1
cg12253985 (Middle age)	rs281785	Schizophrenia	Wald ratio	1	-0.172926	0.023784	3.57667e-13	742	82315	PGC (2014)	25056061	C2orf47	Body	1
cg23093090 (Birth)	rs284863	Schizophrenia	Wald ratio	1	0.0749852	0.0129415	6.86531e-09	771	82315	PGC (2014)	25056061	C10orf26	3'UTR	1
cg15367212 (Childhood)	rs28544188	Schizophrenia	Wald ratio	1	0.198425	0.033193	2.25993e-09	834	82315	PGC (2014)	25056061	CCDC39		1
cg00546117 (Pregnancy)	rs3765971	Schizophrenia	Wald ratio	1	-0.0743732	0.0128857	7.84512e-09	764	82315	PGC (2014)	25056061	RERE	5'UTR	1
cg14047540 (Childhood)	rs3802924	Schizophrenia	Wald ratio	1	0.151941	0.0229806	3.7993e-11	834	82315	PGC (2014)	25056061	IGSF9B		1
cg10116432 (Pregnancy)	rs3902934	Schizophrenia	Wald ratio	1	0.243169	0.030756	2.64941e-15	764	82315	PGC (2014)	25056061	NT5C2	TSS1500	1
cg07644039 (Pregnancy)	rs4148863	Schizophrenia	Wald ratio	1	0.0899845	0.0135876	3.53068e-11	764	82315	PGC (2014)	25056061	ARL6IP4	TSS1500	1
cg25936922 (Adolescence)	rs4410273	Schizophrenia	Wald ratio	1	-0.13932	0.0194062	7.0143e-13	837	82315	PGC (2014)	25056061	C2orf47	Body	1
cg13165778 (Childhood)	rs4721190	Schizophrenia	Wald ratio	1	0.137436	0.0216907	2.35527e-10	834	82315	PGC (2014)	25056061	MAD1L1	Body	1
cg09436713 (Birth)	rs4765669	Schizophrenia	Wald ratio	1	-0.177111	0.0236738	7.35934e-14	771	82315	PGC (2014)	25056061	CACNA1C	Body	1
cg13511324 (Birth)	rs60249782	Schizophrenia	Wald ratio	1	0.135449	0.0192046	1.75197e-12	771	82315	PGC (2014)	25056061	C14orf153	3'UTR	1
cg08213375 (Childhood)	rs8013637	Schizophrenia	Wald ratio	1	0.0769557	0.0126316	1.11283e-09	834	82315	PGC (2014)	25056061	PPP1R13B	Body	1
cg10639394 (Pregnancy)	rs227554, rs4778984	Schizophrenia	Inverse variance weighted	2	0.134912	0.0233832	7.94564e-09	764	82315	PGC (2014)	25056061	GOLGA6L10	Body	1
cg05725404 (Adolescence)	rs112624357, rs11644694, rs71375920	Schizophrenia	Inverse variance weighted	3	-0.110391	0.0175389	3.0922e-10	837	82315	PGC (2014)	25056061	NDRG4	Body	1
cg20311846 (Birth)	rs10023335	Serum creatinine (eGFRcrea)	Wald ratio	1	0.0395051	0.00330406	6.00239e-33	771	118349	CKDGen (2015)	26831199	SHROOM3	TSS200	1
cg17250863 (Birth)	rs11698977	Serum creatinine (eGFRcrea)	Wald ratio	1	0.0101382	0.00169585	2.25532e-09	771	118374	CKDGen (2015)	26831199	GGT7	Body	1
cg12133118 (Adolescence)	rs11871125	Serum creatinine (eGFRcrea)	Wald ratio	1	-0.0179538	0.00245942	2.87768e-13	837	117386	CKDGen (2015)	26831199	SLC47A1	TSS1500	1
cg18435832 (Pregnancy)	rs12440038	Serum creatinine (eGFRcrea)	Wald ratio	1	-0.0163625	0.00125865	1.22343e-38	764	117508	CKDGen (2015)	26831199	GATM	TSS200	1
cg02780210 (Pregnancy)	rs12450559	Serum creatinine (eGFRcrea)	Wald ratio	1	-0.0169383	0.00214408	2.78903e-15	764	118442	CKDGen (2015)	26831199	CDK12		1
cg17261708 (Pregnancy)	rs12654812	Serum creatinine (eGFRcrea)	Wald ratio	1	-0.0103078	0.00141203	2.87768e-13	764	118341	CKDGen (2015)	26831199	RGS14	Body	1
cg27417997 (Childhood)	rs1876533	Serum creatinine (eGFRcrea)	Wald ratio	1	0.0216657	0.00332208	6.94968e-11	834	118445	CKDGen (2015)	26831199	SHROOM3	1stExon	1
cg00129232 (Adolescence)	rs1877031	Serum creatinine (eGFRcrea)	Wald ratio	1	0.00689485	0.00113273	1.15077e-09	837	118445	CKDGen (2015)	26831199	STARD3	Body	1
cg19351954 (Pregnancy)	rs1881008	Serum creatinine (eGFRcrea)	Wald ratio	1	-0.0152628	0.00251159	1.2251e-09	764	118366	CKDGen (2015)	26831199	C7orf13		1
cg00730441 (Childhood)	rs2240736	Serum creatinine (eGFRcrea)	Wald ratio	1	0.017663	0.00226449	6.19072e-15	834	111977	CKDGen (2015)	26831199	TBX2	Body	1
cg10995755 (Adolescence)	rs2272051	Serum creatinine (eGFRcrea)	Wald ratio	1	-0.012963	0.00212963	1.15077e-09	837	118430	CKDGen (2015)	26831199	TPRKB	TSS1500	1
cg08999081 (Childhood)	rs2295444	Serum creatinine (eGFRcrea)	Wald ratio	1	-0.00953066	0.00165438	8.36817e-09	834	118374	CKDGen (2015)	26831199	PIGU	Body	1
cg06978288 (Middle age)	rs2869870	Serum creatinine (eGFRcrea)	Wald ratio	1	0.0190275	0.00277862	7.49806e-12	742	115561	CKDGen (2015)	26831199	STBD1	Body	1
cg05951609 (Adolescence)	rs34004070	Serum creatinine (eGFRcrea)	Wald ratio	1	0.016568	0.00215169	1.36066e-14	837	115480	CKDGen (2015)	26831199	SHROOM3	1stExon	1
cg04486885 (Adolescence)	rs3812035	Serum creatinine (eGFRcrea)	Wald ratio	1	-0.0128635	0.00139821	3.5795e-20	837	114652	CKDGen (2015)	26831199	SLC34A1	Body	1
cg01567482 (Childhood)	rs4075959	Serum creatinine (eGFRcrea)	Wald ratio	1	-0.0149351	0.0021645	5.20025e-12	834	118310	CKDGen (2015)	26831199	RGS14	TSS1500	1
cg15749260 (Childhood)	rs4852954	Serum creatinine (eGFRcrea)	Wald ratio	1	0.0254204	0.00359797	1.60365e-12	834	118365	CKDGen (2015)	26831199	ALMS1P	TSS1500	1
cg23222488 (Adolescence)	rs4976645	Serum creatinine (eGFRcrea)	Wald ratio	1	-0.0151293	0.00244021	5.64632e-10	837	118432	CKDGen (2015)	26831199	LMAN2		1
cg14839087 (Childhood)	rs6546869	Serum creatinine (eGFRcrea)	Wald ratio	1	0.0253061	0.0029932	2.80177e-17	834	118365	CKDGen (2015)	26831199	NAT8B	1stExon	1
cg03815147 (Pregnancy)	rs732083	Serum creatinine (eGFRcrea)	Wald ratio	1	0.00991766	0.00172156	8.36817e-09	764	118372	CKDGen (2015)	26831199	PGAP3	Body	1
cg20311846 (Birth)	rs10023335	Serum cystatin C (eGFRcys)	Wald ratio	1	0.0430965	0.00682361	2.68786e-10	771	33145	CKDGen (2015)	26831199	SHROOM3	TSS200	1
cg24168221 (Birth)	rs73312653	Serum cystatin C (eGFRcys)	Wald ratio	1	0.0208948	0.00307276	1.04619e-11	771	33144	CKDGen (2015)	26831199	CST9	TSS1500	1
cg01438365 (Pregnancy)	rs9907379	Sitting height ratio	Wald ratio	1	-0.15939	0.02772	8.92434e-09	764	21590	NA (2015)	25865494	TBX2	Body	1
cg04882995 (Adolescence)	rs1317286	Squamous cell lung cancer	Wald ratio	1	0.401932	0.0543745	1.44717e-13	837	18313	ILCCO (2014)	24880342	CHRNA3	Body	1
cg04140906 (Childhood)	rs28437878	Squamous cell lung cancer	Wald ratio	1	-0.352129	0.0346454	2.87607e-24	834	18313	ILCCO (2014)	24880342	PSMA4	5'UTR	1
cg21642963 (Birth)	rs72740955	Squamous cell lung cancer	Wald ratio	1	0.792565	0.105045	4.52331e-14	771	18313	ILCCO (2014)	24880342	CHRNA5	1stExon	1
cg24631222 (Childhood)	rs9788682	Squamous cell lung cancer	Wald ratio	1	-0.377033	0.0380986	4.32192e-23	834	18313	ILCCO (2014)	24880342	CHRNA5	Body	1
cg19683494 (Pregnancy)	rs10074747	Total cholesterol	Wald ratio	1	0.0607656	0.00519974	1.49815e-31	764	187253	GLGC (2013)	24097068	ANKDD1B		1
cg02546618 (Pregnancy)	rs1010207	Total cholesterol	Wald ratio	1	-0.104569	0.0111306	5.7361e-21	764	185621	GLGC (2013)	24097068	KIAA0892	TSS1500	1
cg01496416 (Adolescence)	rs10419829	Total cholesterol	Wald ratio	1	-0.0924623	0.0153266	1.61156e-09	837	93067	GLGC (2013)	24097068	PVR	Body	1
cg00908766 (Birth)	rs11102967	Total cholesterol	Wald ratio	1	0.0704438	0.00543424	1.98432e-38	771	83208	GLGC (2013)	24097068	CELSR2	3'UTR	1
cg02573091 (Middle age)	rs112999710	Total cholesterol	Wald ratio	1	-0.032838	0.00550037	2.37037e-09	742	184232	GLGC (2013)	24097068	ANKDD1B		1
cg18947209 (Adolescence)	rs12104449	Total cholesterol	Wald ratio	1	0.0485986	0.00719979	1.47845e-11	837	184159	GLGC (2013)	24097068	MRPL33		1
cg04232615 (Pregnancy)	rs12720926	Total cholesterol	Wald ratio	1	0.114973	0.0163399	1.97322e-12	764	93067	GLGC (2013)	24097068	CETP	Body	1
cg21684021 (Childhood)	rs12746961	Total cholesterol	Wald ratio	1	0.163172	0.0147444	1.82047e-28	834	87251.6	GLGC (2013)	24097068	CELSR2	Body	1
cg10669058 (Pregnancy)	rs12973258	Total cholesterol	Wald ratio	1	-0.107558	0.0130814	1.99767e-16	764	92572.1	GLGC (2013)	24097068	CILP2	TSS1500	1
cg25309888 (Childhood)	rs13013484	Total cholesterol	Wald ratio	1	-0.0767302	0.00977934	4.28991e-15	834	187222	GLGC (2013)	24097068	MRPL33		1
cg22535403 (Childhood)	rs139840563	Total cholesterol	Wald ratio	1	0.115368	0.0170214	1.22038e-11	834	183973	GLGC (2013)	24097068	ABO	Body	1
cg05614013 (Birth)	rs150024615	Total cholesterol	Wald ratio	1	-0.163147	0.019041	1.05132e-17	771	149815	GLGC (2013)	24097068			1
cg11250194 (Middle age)	rs174559	Total cholesterol	Wald ratio	1	0.072526	0.00859078	3.11133e-17	742	92646	GLGC (2013)	24097068	FADS2	Body	1
cg12943317 (Adolescence)	rs1910052	Total cholesterol	Wald ratio	1	-0.0959744	0.0130632	2.02798e-13	837	187273	GLGC (2013)	24097068	HAVCR1	Body	1
cg03719032 (Childhood)	rs2074298	Total cholesterol	Wald ratio	1	-0.103911	0.0129595	1.07322e-15	834	85015.9	GLGC (2013)	24097068	HAPLN4	TSS1500	1
cg19644145 (Childhood)	rs2107449	Total cholesterol	Wald ratio	1	-0.0676546	0.0115979	5.43309e-09	834	187252	GLGC (2013)	24097068	SP4	Body	1
cg01853986 (Childhood)	rs2315065	Total cholesterol	Wald ratio	1	0.142543	0.0204372	3.0656e-12	834	68430	GLGC (2013)	24097068	MAP3K4		1
cg01368799 (Middle age)	rs2622934	Total cholesterol	Wald ratio	1	-0.0867065	0.0121895	1.13377e-12	742	94595	GLGC (2013)	24097068	PAFAH1B2	TSS200	1
cg06566627 (Pregnancy)	rs3736594	Total cholesterol	Wald ratio	1	0.0830062	0.0109366	3.20539e-14	764	184175	GLGC (2013)	24097068	MRPL33		1
cg11773468 (Childhood)	rs4002471	Total cholesterol	Wald ratio	1	-0.0671076	0.0103093	7.54345e-11	834	93067	GLGC (2013)	24097068	MAMSTR	3'UTR	1
cg08505228 (Childhood)	rs4808959	Total cholesterol	Wald ratio	1	0.0688583	0.00844069	3.40914e-16	834	175355	GLGC (2013)	24097068	GATAD2A	TSS1500	1
cg26112457 (Childhood)	rs512535	Total cholesterol	Wald ratio	1	0.0575363	0.00885173	8.032e-11	834	187248	GLGC (2013)	24097068	APOB	TSS1500	1
cg25313204 (Adolescence)	rs555754	Total cholesterol	Wald ratio	1	0.0660136	0.0108603	1.21364e-09	837	94595	GLGC (2013)	24097068	SLC22A3	TSS1500	1
cg26567688 (Pregnancy)	rs5744595	Total cholesterol	Wald ratio	1	-0.113179	0.0121951	1.68366e-20	764	100488	GLGC (2013)	24097068	COL4A3BP	Body	1
cg17454857 (Adolescence)	rs6120974	Total cholesterol	Wald ratio	1	0.0628851	0.00996738	2.80679e-10	837	167572	GLGC (2013)	24097068	ERGIC3		1
cg02175308 (Childhood)	rs638542	Total cholesterol	Wald ratio	1	-0.0457882	0.00734105	4.45221e-10	834	91474	GLGC (2013)	24097068	SORT1	TSS1500	1
cg01751802 (Adolescence)	rs6511727	Total cholesterol	Wald ratio	1	0.0593795	0.00872516	1.0066e-11	837	184415	GLGC (2013)	24097068	KANK2	TSS1500	1
cg25123895 (Adolescence)	rs6548010	Total cholesterol	Wald ratio	1	0.165058	0.00705533	4.8347e-121	837	187299	GLGC (2013)	24097068	APOB	TSS200	1
cg09502502 (Birth)	rs657420	Total cholesterol	Wald ratio	1	0.0932302	0.00715667	8.58895e-39	771	187230	GLGC (2013)	24097068	PSRC1	TSS1500	1
cg03772567 (Birth)	rs67722862	Total cholesterol	Wald ratio	1	0.0677203	0.0117816	9.03226e-09	771	94590	GLGC (2013)	24097068	USP24	Body	1
cg24267699 (Childhood)	rs687621	Total cholesterol	Wald ratio	1	0.0417009	0.00390304	1.20671e-26	834	178788	GLGC (2013)	24097068	ABO	TSS1500	1
cg04087571 (Middle age)	rs688456	Total cholesterol	Wald ratio	1	-0.0544995	0.00758158	6.55522e-13	742	94595	GLGC (2013)	24097068	SIK3	Body	1
cg04757492 (Middle age)	rs6992333	Total cholesterol	Wald ratio	1	0.0477697	0.00813743	4.34823e-09	742	87463	GLGC (2013)	24097068	PLEC1	Body	1
cg24891660 (Middle age)	rs6992333	Total cholesterol	Wald ratio	1	0.0382112	0.00650916	4.34823e-09	742	87463	GLGC (2013)	24097068	PLEC1	Body	1
cg15001636 (Childhood)	rs73013167	Total cholesterol	Wald ratio	1	-0.131944	0.0149573	1.13009e-18	834	93002	GLGC (2013)	24097068	SMARCA4	Body	1
cg08203715 (Adolescence)	rs73632723	Total cholesterol	Wald ratio	1	-0.0721503	0.0113847	2.33523e-10	837	184041	GLGC (2013)	24097068	ST3GAL4	1stExon	1
cg09379229 (Adolescence)	rs75627662	Total cholesterol	Wald ratio	1	0.096138	0.0167078	8.71054e-09	837	92627	GLGC (2013)	24097068	APOC1	TSS1500	1
cg03649429 (Pregnancy)	rs77385263	Total cholesterol	Wald ratio	1	-0.0394569	0.00567093	3.45759e-12	764	92319.9	GLGC (2013)	24097068	COL4A3BP	Body	1
cg04674755 (Childhood)	rs7808258	Total cholesterol	Wald ratio	1	-0.0476639	0.00791258	1.70359e-09	834	126865	GLGC (2013)	24097068	OGDH		1
cg19405177 (Pregnancy)	rs7833924	Total cholesterol	Wald ratio	1	0.0323535	0.00551133	4.34823e-09	764	87463	GLGC (2013)	24097068	PLEC1	Body	1
cg14636261 (Childhood)	rs7873416	Total cholesterol	Wald ratio	1	0.0573114	0.00863885	3.26386e-11	834	150024	GLGC (2013)	24097068	ABO	Body	1
cg15146515 (Middle age)	rs838144	Total cholesterol	Wald ratio	1	0.0810486	0.0127465	2.03746e-10	742	93067	GLGC (2013)	24097068	IZUMO1	TSS1500	1
cg25324164 (Middle age)	rs968567	Total cholesterol	Wald ratio	1	0.057738	0.00931847	5.78873e-10	742	171965	GLGC (2013)	24097068	FADS2	Body	1
cg07636176 (Childhood)	rs60403635, rs7575840	Total cholesterol	Inverse variance weighted	2	0.164988	0.0106204	2.01309e-54	834	185966	GLGC (2013)	24097068	APOB	TSS1500	1
cg14345882 (Childhood)	rs10946817	Transferrin	Wald ratio	1	0.167829	0.0287942	5.59039e-09	834	23986	GIS (2014)	25352340	BTN3A2	TSS1500	1
cg04800585 (Adolescence)	rs1540276	Transferrin	Wald ratio	1	-0.184675	0.0218934	3.30679e-17	837	23986	GIS (2014)	25352340	HIST1H2BB	1stExon	1
cg02310922 (Middle age)	rs1632958	Transferrin	Wald ratio	1	0.180423	0.0265152	1.01393e-11	742	23986	GIS (2014)	25352340	HLA-F		1
cg17042849 (Middle age)	rs707889	Transferrin	Wald ratio	1	0.153778	0.0152894	8.48296e-24	742	23986	GIS (2014)	25352340	HIST1H4C	1stExon	1
cg25753631 (Birth)	rs9379782	Transferrin	Wald ratio	1	0.181659	0.019426	8.65349e-21	771	23986	GIS (2014)	25352340	HIST1H2APS1		1
cg22532997 (Middle age)	rs1016854	Transferrin Saturation	Wald ratio	1	0.231444	0.0331976	3.13138e-12	742	23986	GIS (2014)	25352340	LRRC16A	TSS1500	1
cg14345882 (Childhood)	rs10946817	Transferrin Saturation	Wald ratio	1	-0.191961	0.0282457	1.07477e-11	834	23986	GIS (2014)	25352340	BTN3A2	TSS1500	1
cg18357371 (Pregnancy)	rs1165200	Transferrin Saturation	Wald ratio	1	-0.129633	0.0112934	1.68931e-30	764	23986	GIS (2014)	25352340	SLC17A3	TSS200	1
cg26520678 (Pregnancy)	rs199755	Transferrin Saturation	Wald ratio	1	0.200729	0.0169518	2.39232e-32	764	23986	GIS (2014)	25352340	TRIM38		1
cg20615401 (Adolescence)	rs203876	Transferrin Saturation	Wald ratio	1	-0.181571	0.0307149	3.38997e-09	837	23986	GIS (2014)	25352340	ZSCAN16	TSS200	1
cg18617091 (Adolescence)	rs35771797	Transferrin Saturation	Wald ratio	1	-0.166313	0.0160605	3.95646e-25	837	23986	GIS (2014)	25352340	TMPRSS6	Body	1
cg10570941 (Middle age)	rs6901243	Transferrin Saturation	Wald ratio	1	-0.15299	0.026823	1.17232e-08	742	23986	GIS (2014)	25352340	HIST1H3G	TSS1500	1
cg25753631 (Birth)	rs9379782	Transferrin Saturation	Wald ratio	1	-0.195135	0.019076	1.46488e-24	771	23986	GIS (2014)	25352340	HIST1H2APS1		1
cg02546618 (Pregnancy)	rs1010207	Triglycerides	Wald ratio	1	-0.0902168	0.0102519	1.36816e-18	764	176133	GLGC (2013)	24097068	KIAA0892	TSS1500	1
cg22108175 (Middle age)	rs1031045	Triglycerides	Wald ratio	1	0.140388	0.0127319	2.84763e-28	742	160767	GLGC (2013)	24097068	LPL	5'UTR	1
cg05256304 (Childhood)	rs10892073	Triglycerides	Wald ratio	1	-0.107773	0.0102941	1.19413e-25	834	91013	GLGC (2013)	24097068	SIK3	TSS1500	1
cg03023068 (Childhood)	rs113407226	Triglycerides	Wald ratio	1	0.0931565	0.0126064	1.4726e-13	834	86661.2	GLGC (2013)	24097068	SLC30A3	TSS200	1
cg20608306 (Childhood)	rs11493798	Triglycerides	Wald ratio	1	-0.080408	0.00735074	7.52088e-28	834	91013	GLGC (2013)	24097068	SIK3	TSS1500	1
cg00981651 (Middle age)	rs11697323	Triglycerides	Wald ratio	1	-0.0427665	0.00675261	2.3992e-10	742	176109	GLGC (2013)	24097068	PCIF1	Body	1
cg26034919 (Childhood)	rs11887784	Triglycerides	Wald ratio	1	0.10433	0.00877033	1.24405e-32	834	86744	GLGC (2013)	24097068	KRTCAP3	Body	1
cg27529037 (Adolescence)	rs11906879	Triglycerides	Wald ratio	1	-0.0271157	0.00416194	7.26163e-11	837	175898	GLGC (2013)	24097068	PCIF1	Body	1
cg18947209 (Adolescence)	rs12104449	Triglycerides	Wald ratio	1	0.10144	0.00668552	5.33176e-52	837	174669	GLGC (2013)	24097068	MRPL33		1
cg04845466 (Childhood)	rs1262430	Triglycerides	Wald ratio	1	0.0597237	0.00371945	5.09485e-58	834	163995	GLGC (2013)	24097068	KRTCAP3	TSS200	1
cg12648201 (Childhood)	rs1262430	Triglycerides	Wald ratio	1	0.069357	0.00431939	5.09485e-58	834	163995	GLGC (2013)	24097068	KRTCAP3	TSS200	1
cg10669058 (Pregnancy)	rs12973258	Triglycerides	Wald ratio	1	-0.104651	0.0124585	4.46479e-17	764	86672.9	GLGC (2013)	24097068	CILP2	TSS1500	1
cg25309888 (Childhood)	rs13013484	Triglycerides	Wald ratio	1	-0.127131	0.00902708	4.8087e-45	834	177743	GLGC (2013)	24097068	MRPL33		1
cg07920525 (Adolescence)	rs13013484	Triglycerides	Wald ratio	1	-0.138828	0.00985761	4.8087e-45	837	177743	GLGC (2013)	24097068	MRPL33		1
cg07452164 (Adolescence)	rs13225333	Triglycerides	Wald ratio	1	-0.108696	0.00866296	4.11973e-36	837	87918	GLGC (2013)	24097068	TBL2	TSS1500	1
cg11250194 (Middle age)	rs174559	Triglycerides	Wald ratio	1	-0.0616223	0.00826037	8.65225e-14	742	86744.1	GLGC (2013)	24097068	FADS2	Body	1
cg09015232 (Childhood)	rs17577	Triglycerides	Wald ratio	1	0.0392024	0.00651112	1.73521e-09	834	162480	GLGC (2013)	24097068	SLC12A5	TSS1500	1
cg03719032 (Childhood)	rs2074298	Triglycerides	Wald ratio	1	-0.0989632	0.0122526	6.64214e-16	834	80337	GLGC (2013)	24097068	HAPLN4	TSS1500	1
cg07191594 (Childhood)	rs2236416	Triglycerides	Wald ratio	1	-0.0675471	0.0101754	3.17326e-11	834	176200	GLGC (2013)	24097068	SLC12A5	TSS200	1
cg01368799 (Middle age)	rs2622934	Triglycerides	Wald ratio	1	-0.106026	0.0110396	7.67765e-22	742	91013	GLGC (2013)	24097068	PAFAH1B2	TSS200	1
cg27656787 (Childhood)	rs3123629	Triglycerides	Wald ratio	1	-0.0550386	0.00957192	8.92434e-09	834	177678	GLGC (2013)	24097068	LPA	TSS1500	1
cg20004424 (Childhood)	rs35624969	Triglycerides	Wald ratio	1	-0.200862	0.0149425	3.41615e-41	834	85537.9	GLGC (2013)	24097068	TBL2	TSS1500	1
cg06566627 (Pregnancy)	rs3736594	Triglycerides	Wald ratio	1	0.145261	0.0103758	1.55871e-44	764	174688	GLGC (2013)	24097068	MRPL33		1
cg24768116 (Adolescence)	rs4803	Triglycerides	Wald ratio	1	0.0678147	0.00570071	1.24405e-32	837	86767	GLGC (2013)	24097068	KRTCAP3	TSS200	1
cg20102877 (Childhood)	rs4803	Triglycerides	Wald ratio	1	0.059753	0.00502302	1.24405e-32	834	86767	GLGC (2013)	24097068	KRTCAP3	Body	1
cg17158414 (Childhood)	rs4803	Triglycerides	Wald ratio	1	0.065049	0.00546822	1.24405e-32	834	86767	GLGC (2013)	24097068	KRTCAP3	1stExon	1
cg02592271 (Adolescence)	rs4803	Triglycerides	Wald ratio	1	0.060545	0.0050896	1.24405e-32	837	86767	GLGC (2013)	24097068	KRTCAP3	Body	1
cg08505228 (Childhood)	rs4808959	Triglycerides	Wald ratio	1	0.0584185	0.00799645	2.76123e-13	834	165863	GLGC (2013)	24097068	GATAD2A	TSS1500	1
cg05784532 (Pregnancy)	rs4846838	Triglycerides	Wald ratio	1	-0.0569837	0.00856898	2.93093e-11	764	86737	GLGC (2013)	24097068	GALNT2	Body	1
cg11095122 (Pregnancy)	rs6992467	Triglycerides	Wald ratio	1	0.109583	0.01776	6.81982e-10	764	91013	GLGC (2013)	24097068	CSGALNACT1	TSS1500	1
cg09379229 (Adolescence)	rs75627662	Triglycerides	Wald ratio	1	-0.202958	0.01616	3.53347e-36	837	86719	GLGC (2013)	24097068	APOC1	TSS1500	1
cg12000995 (Pregnancy)	rs7597145	Triglycerides	Wald ratio	1	0.0625557	0.00389581	5.09485e-58	764	163995	GLGC (2013)	24097068	KRTCAP3	TSS200	1
cg06781209 (Adolescence)	rs968567	Triglycerides	Wald ratio	1	-0.0368115	0.00636081	7.15549e-09	837	163958	GLGC (2013)	24097068	FADS2	TSS1500	1
cg01400685 (Pregnancy)	rs968567	Triglycerides	Wald ratio	1	-0.0374759	0.00647561	7.15549e-09	764	163958	GLGC (2013)	24097068	FADS2	Body	1
cg04198914 (Childhood)	rs11657964	Type 2 diabetes	Wald ratio	1	0.166031	0.025488	7.31275e-11	834	76327	DIAGRAM (2014)	24509480	HNF1B	TSS1500	1
cg15453836 (Middle age)	rs12901503	Type 2 diabetes	Wald ratio	1	-0.153614	0.0250372	8.49179e-10	742	92445	DIAGRAM (2014)	24509480	PEAK1		1
cg23956648 (Childhood)	rs6784185	Type 2 diabetes	Wald ratio	1	-0.114218	0.0186161	8.49179e-10	834	104563	DIAGRAM (2014)	24509480	IGF2BP2	Body	1
cg01883759 (Pregnancy)	rs849327	Type 2 diabetes	Wald ratio	1	0.206433	0.0301454	7.49281e-12	764	93436	DIAGRAM (2014)	24509480	JAZF1	TSS200	1
cg22407511 (Childhood)	rs1049086	Ulcerative colitis	Wald ratio	1	-0.531571	0.0590626	2.25452e-19	834	27432	IIBDGC (2015)	26192919	HLA-DQB2	Body	1
cg25452067 (Pregnancy)	rs10883369	Ulcerative colitis	Wald ratio	1	-0.454838	0.0676545	1.7808e-11	764	27432	IIBDGC (2015)	26192919	NKX2-3		1
cg11988910 (Childhood)	rs11190141	Ulcerative colitis	Wald ratio	1	-0.403575	0.0549558	2.07874e-13	834	27432	IIBDGC (2015)	26192919	NKX2-3		1
cg26981746 (Birth)	rs112825823	Ulcerative colitis	Wald ratio	1	0.275177	0.0278571	5.17887e-23	771	27432	IIBDGC (2015)	26192919	HLA-DRB5	Body	1
cg20394284 (Pregnancy)	rs1887428	Ulcerative colitis	Wald ratio	1	0.283858	0.0359839	3.05952e-15	764	27432	IIBDGC (2015)	26192919	JAK2	TSS1500	1
cg09639931 (Childhood)	rs2941522	Ulcerative colitis	Wald ratio	1	-0.322092	0.0561413	9.62766e-09	834	27432	IIBDGC (2015)	26192919	ZPBP2	TSS200	1
cg15505276 (Pregnancy)	rs3820333	Ulcerative colitis	Wald ratio	1	0.31221	0.0401512	7.49424e-15	764	27432	IIBDGC (2015)	26192919	RNF186	TSS1500	1
cg26448609 (Pregnancy)	rs6961156	Ulcerative colitis	Wald ratio	1	-0.512274	0.0694489	1.62782e-13	764	27432	IIBDGC (2015)	26192919	LAMB1	Body	1
cg03609639 (Childhood)	rs7080361	Ulcerative colitis	Wald ratio	1	-0.286694	0.0441236	8.16604e-11	834	27432	IIBDGC (2015)	26192919	NKX2-3	TSS1500	1
cg14748795 (Pregnancy)	rs7095491	Ulcerative colitis	Wald ratio	1	0.231515	0.0311627	1.09244e-13	764	27432	IIBDGC (2015)	26192919	NKX2-3		1
cg01992765 (Adolescence)	rs762422	Ulcerative colitis	Wald ratio	1	-0.301915	0.0475559	2.17225e-10	837	27432	IIBDGC (2015)	26192919	ICOSLG		1
cg23904955 (Adolescence)	rs10748781, rs11190133	Ulcerative colitis	Inverse variance weighted	2	0.28911	0.0306041	3.49469e-21	837	27432	IIBDGC (2015)	26192919	NKX2-3		1
cg16785938 (Pregnancy)	rs13137343	Urate	Wald ratio	1	0.897904	0.0836888	7.43319e-27	764	7189	GUGC (2015)	25811787	SLC2A9	1stExon	1
cg27413008 (Adolescence)	rs151181	Waist circumference	Wald ratio	1	-0.0638517	0.00700309	7.6773e-20	837	239040	GIANT (2015)	25673412	IL27	TSS1500	1
cg10635145 (Childhood)	rs16917237	Waist circumference	Wald ratio	1	0.0363347	0.00465539	5.95591e-15	834	240086	GIANT (2015)	25673412	BDNF	Body	1
cg16082401 (Childhood)	rs2238691	Waist circumference	Wald ratio	1	0.0594023	0.00779655	2.55554e-14	834	227199	GIANT (2015)	25673412	GIPR	Body	1
cg08550394 (Adolescence)	rs2907272	Waist circumference	Wald ratio	1	-0.0515858	0.00859763	1.97318e-09	837	243433	GIANT (2015)	25673412	ADCY9	3'UTR	1
cg03418659 (Adolescence)	rs749767	Waist circumference	Wald ratio	1	-0.0293772	0.00499412	4.04475e-09	837	244214	GIANT (2015)	25673412	MYST1	TSS1500	1
cg08180572 (Childhood)	rs8045689	Waist circumference	Wald ratio	1	-0.0546908	0.00757257	5.11448e-13	834	240938	GIANT (2015)	25673412	SPNS1	TSS1500	1
cg12232783 (Birth)	rs56270790	Waist-to-hip ratio	Wald ratio	1	-0.0297465	0.00452664	4.98348e-11	771	222698	GIANT (2015)	25673412	HOXC5	Body	1
cg05623727 (Childhood)	rs1061474	Years of schooling	Wald ratio	1	-0.0590046	0.00513084	1.31915e-30	834	293723	SSGAC (2016)	27225129	RBM5	TSS1500	1
cg12257692 (Middle age)	rs11721204	Years of schooling	Wald ratio	1	-0.0693132	0.0063012	3.82132e-28	742	293723	SSGAC (2016)	27225129	RBM6	TSS1500	1
cg21542223 (Adolescence)	rs12089815	Years of schooling	Wald ratio	1	0.0443393	0.00591191	6.38178e-14	837	293723	SSGAC (2016)	27225129	BARHL2		1
cg23118464 (Adolescence)	rs13023088	Years of schooling	Wald ratio	1	0.0445615	0.00607656	2.24498e-13	837	293723	SSGAC (2016)	27225129	AFF3	5'UTR	1
cg01687878 (Pregnancy)	rs1727305	Years of schooling	Wald ratio	1	0.0369413	0.00554119	2.61678e-11	764	293723	SSGAC (2016)	27225129	PITPNM2		1
cg15335139 (Childhood)	rs1858828	Years of schooling	Wald ratio	1	-0.0264445	0.00396668	2.61678e-11	834	293723	SSGAC (2016)	27225129	SLC38A3	TSS1500	1
cg26880735 (Childhood)	rs2048524	Years of schooling	Wald ratio	1	0.029724	0.00424628	2.55963e-12	834	293723	SSGAC (2016)	27225129	SKOR2		1
cg11211951 (Adolescence)	rs2721197	Years of schooling	Wald ratio	1	-0.0288125	0.00411607	2.55963e-12	837	293723	SSGAC (2016)	27225129	GPT	1stExon	1
cg10018167 (Pregnancy)	rs34569310	Years of schooling	Wald ratio	1	0.0392749	0.0060423	8.032e-11	764	293723	SSGAC (2016)	27225129	SYNE2	Body	1
cg07644039 (Pregnancy)	rs4148863	Years of schooling	Wald ratio	1	0.0238379	0.00357569	2.61678e-11	764	293723	SSGAC (2016)	27225129	ARL6IP4	TSS1500	1
cg19071879 (Adolescence)	rs4851250	Years of schooling	Wald ratio	1	0.0406711	0.00508388	1.24419e-15	837	293723	SSGAC (2016)	27225129	AFF3	TSS200	1
cg16506815 (Pregnancy)	rs6432674	Years of schooling	Wald ratio	1	-0.0194603	0.00259471	6.38178e-14	764	293723	SSGAC (2016)	27225129	TANK		1
cg07416455 (Childhood)	rs6507714	Years of schooling	Wald ratio	1	-0.0219579	0.00365965	1.97318e-09	834	293723	SSGAC (2016)	27225129	KATNAL2	5'UTR	1
cg15857475 (Adolescence)	rs7014426	Years of schooling	Wald ratio	1	-0.0325081	0.00500125	8.032e-11	837	293723	SSGAC (2016)	27225129	RECQL4	Body	1
cg04196143 (Birth)	rs7309	Years of schooling	Wald ratio	1	-0.0337482	0.00421852	1.24419e-15	771	293723	SSGAC (2016)	27225129	TANK		1
cg13257436 (Adolescence)	rs750472	Years of schooling	Wald ratio	1	-0.0255614	0.00365163	2.55963e-12	837	293723	SSGAC (2016)	27225129	PPP1R16A	Body	1
cg13010344 (Middle age)	rs883562	Years of schooling	Wald ratio	1	0.0285543	0.00450857	2.3992e-10	742	293723	SSGAC (2016)	27225129	ARL6IP4	TSS1500	1
cg17775079 (Childhood)	rs9919429	Years of schooling	Wald ratio	1	0.0389338	0.00598982	8.032e-11	834	293723	SSGAC (2016)	27225129	LOC84989	TSS1500	1
cg13787933 (Childhood)	rs6807935	Extreme height	Wald ratio	1	-0.800512	0.0864553	2.05855e-20	834	15588.6	GIANT (2013)	23563607	ZBTB38	5'UTR	0.99000001
cg27453606 (Middle age)	rs2715553	Height	Wald ratio	1	-0.0651769	0.00962135	1.25102e-11	742	251366	GIANT (2014)	25282103	RARA	TSS1500	0.99000001
cg21016266 (Childhood)	rs11043275	Mean platelet volume	Wald ratio	1	0.0290346	0.00314541	2.68695e-20	834	15942.7	HaemGen (2011)	22139419	WDR66	1stExon	0.99000001
cg09469610 (Childhood)	rs3784707	Obesity class 1	Wald ratio	1	-0.199283	0.0318852	4.10453e-10	834	95785.4	GIANT (2013)	23563607	SKOR1		0.99000001
cg04061622 (Adolescence)	rs255050	HDL cholesterol	Wald ratio	1	-0.0872175	0.0123588	1.69961e-12	837	185582	GLGC (2013)	24097068	DPEP3		0.99
cg00144550 (Pregnancy)	rs4264577	Years of schooling	Wald ratio	1	-0.0443787	0.00591716	6.38178e-14	764	293723	SSGAC (2016)	27225129	LONRF2	Body	0.980000019
cg26850469 (Pregnancy)	rs2564921	Height	Wald ratio	1	0.101933	0.0101933	1.52397e-23	764	252207	GIANT (2014)	25282103	SFMBT1	5'UTR	0.970000029
cg00981070 (Pregnancy)	rs78665901	Height	Wald ratio	1	0.0458115	0.00539921	2.16e-17	764	252521	GIANT (2014)	25282103	PRKCZ	5'UTR	0.970000029
cg02663382 (Childhood)	rs856309	Height	Wald ratio	1	0.03861	0.00625115	6.55504e-10	834	251931	GIANT (2014)	25282103	ZNF573		0.970000029
cg12971338 (Birth)	rs9303621	Mean cell haemoglobin	Wald ratio	1	0.140848	0.0222578	2.48359e-10	771	47384	HaemGen (2012)	23222517	TRAF4	TSS1500	0.970000029
cg18487916 (Birth)	rs12635140	PGC cross-disorder traits	Wald ratio	1	-0.081771	0.0135075	1.41506e-09	771	61220	PGC (2013)	23453885	NEK4	Body	0.970000029
cg08761264 (Adolescence)	rs62037364	Waist circumference	Wald ratio	1	-0.0601025	0.00601025	1.52397e-23	837	244347	GIANT (2015)	25673412	SH2B1	TSS200	0.970000029
cg23598886 (Childhood)	rs2014857	Crohn's disease	Wald ratio	1	-0.224265	0.0318627	1.94381e-12	834	20883	IIBDGC (2015)	26192919	PTPN2		0.959999979
cg06971577 (Childhood)	rs6758305	Years of schooling	Wald ratio	1	0.0416474	0.00694123	1.97318e-09	834	293723	SSGAC (2016)	27225129	AGAP1		0.959999979
cg14636261 (Childhood)	rs7873416	Haemoglobin concentration	Wald ratio	1	-0.0777497	0.0122208	1.99054e-10	834	60899	HaemGen (2012)	23222517	ABO	Body	0.949999988
cg16460356 (Adolescence)	rs3131382	Rheumatoid arthritis	Wald ratio	1	0.594241	0.0915583	8.56626e-11	837	58284	NA (2014)	24390342	MSH5	1stExon	0.949999988
cg01765077 (Childhood)	rs11043246	Mean platelet volume	Wald ratio	1	-0.0317029	0.00301932	8.63801e-26	834	19320	HaemGen (2011)	22139419	WDR66	TSS200	0.920000017
cg19679112 (Pregnancy)	rs112076008	Height	Wald ratio	1	0.0558555	0.0074474	6.38178e-14	764	253211	GIANT (2014)	25282103	LRRC37B		0.899999976
cg02734326 (Middle age)	rs12647117	Urate	Wald ratio	1	0.314176	0.0292322	6.08169e-27	742	7189	GUGC (2015)	25811787	SLC2A9	Body	0.899999976
cg17042849 (Middle age)	rs707889	Transferrin Saturation	Wald ratio	1	-0.180187	0.0149103	1.27163e-33	742	23986	GIS (2014)	25352340	HIST1H4C	1stExon	0.889999986
cg00119778 (Birth)	rs114626048	Ulcerative colitis	Wald ratio	1	0.176998	0.0266667	3.19182e-11	771	27432	IIBDGC (2015)	26192919	HLA-DRB5		0.889999986
cg13736514 (Childhood)	rs6939048	Transferrin Saturation	Wald ratio	1	0.1544	0.0226219	8.77768e-12	834	23986	GIS (2014)	25352340	HIST1H3PS1		0.860000014
cg20642413 (Adolescence)	rs6062498	Crohn's disease	Wald ratio	1	-0.317452	0.0505243	3.31793e-10	837	20883	IIBDGC (2015)	26192919	ARFRP1	Body	0.850000024
cg13480549 (Middle age)	rs17372341	Height	Wald ratio	1	0.0597345	0.00730088	2.79593e-16	742	252055	GIANT (2014)	25282103	PRKCZ	5'UTR	0.829999983
cg11645453 (Adolescence)	rs4687658	Height	Wald ratio	1	-0.0282397	0.00355611	2.00272e-15	837	253098	GIANT (2014)	25282103	ITIH4	5'UTR	0.829999983
cg26915799 (Childhood)	rs2820309	Body mass index	Wald ratio	1	-0.0651542	0.0113438	9.26902e-09	834	236166	GIANT (2015)	25673413	IPO9	3'UTR	0.800000012
cg07689907 (Adolescence)	rs174548	LDL cholesterol	Wald ratio	1	0.0797421	0.00678656	7.06188e-32	837	167235	GLGC (2013)	24097068	FADS1	Body	0.8
cg12748000 (Childhood)	rs1076415	Mean platelet volume	Wald ratio	1	0.0354013	0.00385559	4.23873e-20	834	18678	HaemGen (2011)	22139419	CD9		0.75999999
cg04363536 (Adolescence)	rs11720657	Age at menarche	Wald ratio	1	0.0455696	0.00751057	1.3e-09	837	182416	ReproGen (2014)	25231870	NICN1	TSS200	0.699999988
cg06541857 (Adolescence)	rs6439492	Height	Wald ratio	1	-0.0634196	0.00786403	7.35265e-16	837	253241	GIANT (2014)	25282103	CEP63	TSS1500	0.699999988
cg07313626 (Childhood)	rs4551631	Platelet count	Wald ratio	1	-6.06671	1.06178	1.10542e-08	834	66867	HaemGen (2011)	22139419	GCSAML		0.670000017
cg24838063 (Birth)	rs12824058	Age at menopause	Wald ratio	1	-0.18947	0.0270672	2.55963e-12	771	69360	ReproGen (2015)	26414677	PIWIL1	TSS200	0.639999986
cg13951450 (Childhood)	rs12552045	Height	Wald ratio	1	0.152942	0.0137255	7.75895e-29	834	252342	GIANT (2014)	25282103	ZNF367	Body	0.610000014
cg17825130 (Adolescence)	rs11725587	Extreme height	Wald ratio	1	0.445434	0.077951	1.10166e-08	837	15522.4	GIANT (2013)	23563607	RASGEF1B		0.519999981
cg05623727 (Childhood)	rs1061474	Inflammatory bowel disease	Wald ratio	1	-0.259627	0.0436121	2.63129e-09	834	34652	IIBDGC (2015)	26192919	RBM5	TSS1500	0.519999981
cg03280622 (Birth)	rs6984820	LDL cholesterol	Wald ratio	1	-0.0923158	0.0146866	3.2635e-10	771	82810	GLGC (2013)	24097068	PLEC1	Body	0.51
cg04232615 (Pregnancy)	rs12720926	Triglycerides	Wald ratio	1	-0.108437	0.0148544	2.87768e-13	764	89485	GLGC (2013)	24097068	CETP	Body	0.5
cg03280622 (Birth)	rs6984820	Total cholesterol	Wald ratio	1	-0.0810386	0.0141621	1.0514e-08	771	87463	GLGC (2013)	24097068	PLEC1	Body	0.46
cg05377527 (Birth)	rs3817334	Fasting proinsulin	Wald ratio	1	0.102496	0.01582	9.24101e-11	771	10701	MAGIC (2011)	20081858	PTPMT1	TSS1500	0.360000014
cg04109781 (Pregnancy)	rs17023468	Years of schooling	Wald ratio	1	0.0253114	0.00316393	1.24419e-15	764	293723	SSGAC (2016)	27225129	AFF3	5'UTR	0.349999994
cg03264133 (Childhood)	rs645279	Transferrin Saturation	Wald ratio	1	-0.0868043	0.00978456	7.21285e-19	834	23986	GIS (2014)	25352340	SLC17A3		0.330000013
cg11772224 (Pregnancy)	rs2243548	Myocardial infarction	Wald ratio	1	0.173724	0.0278014	4.1379e-10	764	171875	CARDIoGRAMplusC4D (2015)	26343387	LIPA	TSS200	0.289999992
cg16094954 (Pregnancy)	rs2965169	Alzheimer's disease	Wald ratio	1	-0.432561	0.0344953	4.52806e-36	764	54162	IGAP (2013)	24162737	BCL3	TSS1500	0.270000011
cg10583485 (Pregnancy)	rs1168041	Triglycerides	Wald ratio	1	-0.157514	0.0125241	2.82833e-36	764	91013	GLGC (2013)	24097068	DOCK7	Body	0.25
cg09959585 (Middle age)	rs944002	Mean platelet volume	Wald ratio	1	-0.0160979	0.00236102	9.21999e-12	742	22910.1	HaemGen (2011)	22139419	C14orf73	Body	0.219999999
cg10583485 (Pregnancy)	rs1168041	LDL cholesterol	Wald ratio	1	-0.121869	0.0139692	2.68216e-18	764	89888	GLGC (2013)	24097068	DOCK7	Body	0.19
cg26470501 (Adolescence)	rs56702353	Alzheimer's disease	Wald ratio	1	-0.369185	0.0467635	2.90928e-15	837	54162	IGAP (2013)	24162737	BCL3	Body	0.119999997
cg10754659 (Adolescence)	rs1524058	Height	Wald ratio	1	0.0763359	0.012053	2.3992e-10	837	253077	GIANT (2014)	25282103	STARD3NL		0.119999997
cg01853986 (Childhood)	rs2315065	Coronary heart disease	Wald ratio	1	0.371745	0.0304554	2.8806e-34	834	184305	CARDIoGRAMplusC4D (2015)	26343387	MAP3K4		0.101999998
cg23105471 (Childhood)	rs10877028	Height	Wald ratio	1	-0.0523789	0.00785683	2.61678e-11	834	195371	GIANT (2014)	25282103	CTDSP2	TSS1500	0.100000001
cg10583485 (Pregnancy)	rs1168041	Total cholesterol	Wald ratio	1	-0.17895	0.0137283	7.72781e-39	764	94595	GLGC (2013)	24097068	DOCK7	Body	0.091
cg09781307 (Childhood)	rs10767664	Overweight	Wald ratio	1	-0.166415	0.0237735	2.55963e-12	834	157615	GIANT (2013)	23563607	BDNFOS	Body	0.085000001
cg19468946 (Birth)	rs907092	Rheumatoid arthritis	Wald ratio	1	-0.262925	0.0383948	7.49281e-12	771	58284	NA (2014)	24390342	IKZF3	Body	0.078000002
cg16723488 (Childhood)	rs17240441	Total cholesterol	Wald ratio	1	0.237904	0.00883973	1.54542e-159	834	187291	GLGC (2013)	24097068	APOB	TSS200	0.075
cg02592271 (Adolescence)	rs4803	Age at menopause	Wald ratio	1	0.169653	0.0212067	1.24419e-15	837	69360	ReproGen (2015)	26414677	KRTCAP3	Body	0.045000002
cg20394284 (Pregnancy)	rs1887428	Inflammatory bowel disease	Wald ratio	1	0.275655	0.0285944	5.40905e-22	764	34652	IIBDGC (2015)	26192919	JAK2	TSS1500	0.041999999
cg20434926 (Adolescence)	rs11672660	Waist circumference	Wald ratio	1	0.0865801	0.0113636	2.55554e-14	837	227199	GIANT (2015)	25673412	GIPR	Body	0.025
cg01656853 (Adolescence)	rs516246	Crohn's disease	Wald ratio	1	0.252802	0.0442825	1.1374e-08	837	20883	IIBDGC (2015)	26192919	FUT2	TSS200	0.024
cg00403498 (Childhood)	rs3117189	Ulcerative colitis	Wald ratio	1	-0.380069	0.0584428	7.85982e-11	834	27432	IIBDGC (2015)	26192919	PRRT1	TSS1500	0.023
cg08203715 (Adolescence)	rs73632723	HDL cholesterol	Wald ratio	1	0.0687349	0.0109577	3.54778e-10	837	183858	GLGC (2013)	24097068	ST3GAL4	1stExon	0.014
cg09469610 (Childhood)	rs3784707	Body mass index	Wald ratio	1	-0.0565963	0.00757274	7.79801e-14	834	326971	GIANT (2015)	25673413	SKOR1		0.007
cg13787933 (Childhood)	rs6807935	Height	Wald ratio	1	-0.217739	0.00992635	1.19164e-106	834	252841	GIANT (2014)	25282103	ZBTB38	5'UTR	0.005
cg19758448 (Middle age)	rs1565920	Asthma	Wald ratio	1	-0.232567	0.0397439	4.86766e-09	742	26475	GABRIEL (2007)	20860503	PGAP3	3'UTR	0.004
cg09119776 (Birth)	rs12414407	Height	Wald ratio	1	0.0543601	0.00702152	9.79147e-15	771	252973	GIANT (2014)	25282103	SUFU	Body	0.002
cg13787933 (Childhood)	rs6807935	Hip circumference	Wald ratio	1	-0.0992635	0.0147294	1.59337e-11	834	145362	GIANT (2015)	25673412	ZBTB38	5'UTR	0.002
cg21642963 (Birth)	rs72740955	Lung adenocarcinoma	Wald ratio	1	0.786231	0.104322	4.82406e-14	771	18336	ILCCO (2014)	24880342	CHRNA5	1stExon	0.002
cg08772003 (Adolescence)	rs12219247	Schizophrenia	Wald ratio	1	0.0957126	0.011461	6.76059e-17	837	82315	PGC (2014)	25056061	AS3MT	Body	0.002
cg22778788 (Birth)	rs7078219	Ulcerative colitis	Wald ratio	1	-0.415333	0.0591054	2.11045e-12	771	27432	IIBDGC (2015)	26192919	NKX2-3	Body	0.002
cg20082830 (Adolescence)	rs2916579	Height	Wald ratio	1	0.0626881	0.00752257	7.85975e-17	837	251930	GIANT (2014)	25282103	NMUR1	TSS200	0.001
cg03594868 (Adolescence)	rs11666281	Multiple sclerosis	Wald ratio	1	-0.206302	0.029107	1.36338e-12	837	38589	IMSGC (2013)	24076602	MAST3	Body	0.001
cg01087129 (Childhood)	rs160602	Red blood cell count	Wald ratio	1	-0.0297351	0.00396467	6.38178e-14	834	45480	HaemGen (2012)	23222517	EPO	TSS1500	0.001

## Sheet: Table S4
Table S4. Reverse Mendelian randomization analysis
Gene - annotated using Illumina's 450K release file, otherwise nearest gene is used, MR method - Mendelian randomization method used to derive effect estimates and p-values, nSNPs - number of SNPs used in MR analysis, Trait source - consortium/lead author trait GWAS, Trait PMID - related Pubmed ID, All CpG effect estimates derived from ARIES
CpG site	Complex trait	Gene	MR method	nSNPs	Beta	SE	P	Trait sample size	Trait source	Trait PMID	CpG sample size
cg05578595	Adiponectin	ADIPOQ	IVW	12	-0.141334	0.362643	0.696733	29288	ADIPOGen (2012)	22479202	834
cg01567051	Adiponectin	CMIP	IVW	12	-0.30811	0.689943	0.655183	29337	ADIPOGen (2012)	22479202	837
cg10057218	Inflammatory bowel disease	GSDMB	IVW	62	0.0182337	0.0536452	0.733936	34652	IIBDGC (2015)	26192919	837
cg25258033	Inflammatory bowel disease	RNASET2	IVW	62	0.285647	0.199889	0.152997	34652	IIBDGC (2015)	26192919	742
cg22407511	Rheumatoid arthritis	HLA-DQB2	IVW	43	0.0136806	0.0549114	0.803253	58284	NA (2014)	24390342	834
cg11453585	Height	SUFU	IVW	359	-0.161459	0.1118	0.148691	196900	GIANT (2014)	25282103	834
cg05368731	Age at menopause	NBR1	IVW	37	0.256338	0.193503	0.185261	69360	ReproGen (2015)	26414677	837
cg09781307	Body mass index	BDNFOS	IVW	79	-0.167708	0.276978	0.544853	274796	GIANT (2015)	25673413	834
cg09781307	Waist circumference	BDNFOS	IVW	46	-0.220553	0.287013	0.442223	185302	GIANT (2015)	25673412	834
cg09781307	Hip circumference	BDNFOS	IVW	49	-0.0108856	0.418969	0.979272	175022	GIANT (2015)	25673412	834
cg09781307	Age at menarche	BDNFOS	IVW	63	0.0845502	0.143101	0.554626	182416	ReproGen (2014)	25231870	834
cg19730379	Height	C10orf26	IVW	359	-0.0028601	0.0911204	0.97496	253037	GIANT (2014)	25282103	837
cg26311262	Mean platelet volume	ARHGEF3	IVW	22	2.48076	0.938855	0.00823384	17688.8	HaemGen (2011)	22139419	834
cg26893134	Total cholesterol	FRK	IVW	84	-0.333061	0.267211	0.212606	94595	GLGC (2013)	24097068	837
cg26893134	LDL cholesterol	FRK	IVW	75	-0.29144	0.279959	0.29787	89888	GLGC (2013)	24097068	837
cg09253762	Height	FAM119B	IVW	359	-0.0870797	0.0966822	0.367759	253076	GIANT (2014)	25282103	764
cg00674004	Ulcerative colitis	NKX2-3	IVW	34	-0.0225774	0.0709642	0.75037	27432	IIBDGC (2015)	26192919	834
cg26951440	Inflammatory bowel disease	NKX2-3	IVW	62	-0.102376	0.0638971	0.109112	34652	IIBDGC (2015)	26192919	771
cg05256304	Total cholesterol	SIK3	IVW	84	-0.376833	0.317819	0.235747	94595	GLGC (2013)	24097068	834
cg17429686	Rheumatoid arthritis	TTC34	IVW	43	0.0266422	0.0528341	0.614077	58284	NA (2014)	24390342	834
cg14345882	Schizophrenia	BTN3A2	IVW	68	-0.606994	0.199512	0.00234711	82315	PGC (2014)	25056061	834
cg02869364	Total cholesterol	C7orf50	IVW	84	-0.0490997	0.105804	0.642604	183314	GLGC (2013)	24097068	764
cg16988166	Crohn's disease	CREM	IVW	51	-0.0460266	0.058819	0.433914	20883	IIBDGC (2015)	26192919	834
cg09201001	Total cholesterol	SPTY2D1	IVW	84	0.115694	0.150786	0.442922	187161	GLGC (2013)	24097068	837
cg09201001	LDL cholesterol	SPTY2D1	IVW	75	0.289883	0.153668	0.0592377	172920	GLGC (2013)	24097068	837
cg18151635	Height	SOCS2	IVW	359	-0.197931	0.109772	0.071371	251832	GIANT (2014)	25282103	834
cg17826107	Total cholesterol	EVI5	IVW	84	0.14131	0.184006	0.442509	94595	GLGC (2013)	24097068	771
cg23615741	Ulcerative colitis	NKX2-3	IVW	34	0.0380412	0.0689551	0.581167	27432	IIBDGC (2015)	26192919	834
cg03711485	Ulcerative colitis	NKX2-3	IVW	34	0.0833761	0.0715229	0.243725	27432	IIBDGC (2015)	26192919	771
cg11399254	Mean cell volume	TAL1	IVW	38	-0.105543	0.135783	0.436988	54609	HaemGen (2012)	23222517	834
cg19308663	Rheumatoid arthritis	CXCR5	IVW	43	-0.309628	0.245888	0.207949	58284	NA (2014)	24390342	834
cg13846998	Red blood cell count	TMEM72	IVW	23	0.267446	1.21066	0.825163	52179	HaemGen (2012)	23222517	764
cg26981746	Inflammatory bowel disease	HLA-DRB5	IVW	62	0.0355823	0.0568945	0.531703	34652	IIBDGC (2015)	26192919	771
cg03493300	Schizophrenia	CNNM2	IVW	68	-0.367869	0.145555	0.0114926	82315	PGC (2014)	25056061	764
cg03493300	Birth weight	CNNM2	IVW	52	0.485357	0.671078	0.469527	153773	NA (2016)	27680694	764
cg24204282	Height	GYLTL1B	IVW	359	0.0515858	0.101401	0.610943	241017	GIANT (2014)	25282103	834
cg03738656	Inflammatory bowel disease	C21orf33	IVW	62	-0.110861	0.0727652	0.127621	34652	IIBDGC (2015)	26192919	764
cg08188015	Rheumatoid arthritis	HLA-DRB5	IVW	43	-0.118892	0.0754207	0.114938	58284	NA (2014)	24390342	837
cg20608306	Total cholesterol	SIK3	IVW	84	-0.132266	0.110351	0.230685	94595	GLGC (2013)	24097068	834
cg21201401	Inflammatory bowel disease	LIME1	IVW	62	-0.0332475	0.0563274	0.55502	34652	IIBDGC (2015)	26192919	764
cg04461101	Ulcerative colitis	HLA-DRB6	IVW	34	0.00333927	0.1102	0.975826	27432	IIBDGC (2015)	26192919	764
cg10314909	Rheumatoid arthritis	MMEL1	IVW	43	0.0477659	0.0672954	0.477831	58284	NA (2014)	24390342	834
cg01776926	Height	MED13L	IVW	359	0.142695	0.0701811	0.0420282	253245	GIANT (2014)	25282103	834
cg18357371	Transferrin	SLC17A3	IVW	7	0.527393	0.334458	0.114828	23986	GIS (2014)	25352340	764
cg18357371	Iron	SLC17A3	IVW	3	-1.42243	0.75206	0.0585737	23986	GIS (2014)	25352340	764
cg20434926	Hip circumference	GIPR	IVW	49	0.00736554	0.410642	0.985689	211017	GIANT (2015)	25673412	837
cg06386533	Height	SOCS5	IVW	359	-0.11532	0.0946728	0.22319	252899	GIANT (2014)	25282103	764
cg06183267	Rheumatoid arthritis	AFF3	IVW	43	-0.111231	0.148632	0.454239	58284	NA (2014)	24390342	764
cg27127091	Height	SFMBT1	IVW	359	-0.0739574	0.0856493	0.387868	244967	GIANT (2014)	25282103	837
cg05012661	Mean platelet volume	KIAA0232	IVW	22	0.811849	0.931481	0.383444	15944.7	HaemGen (2011)	22139419	764
cg24352561	Total cholesterol	C7orf50	IVW	84	-0.323139	0.368123	0.380052	183314	GLGC (2013)	24097068	764
cg04892187	LDL cholesterol	PLEC1	IVW	75	0.242666	0.196033	0.21576	82810	GLGC (2013)	24097068	834
cg04892187	Total cholesterol	PLEC1	IVW	84	0.036517	0.095061	0.700872	87463	GLGC (2013)	24097068	834
cg04861640	Rheumatoid arthritis	ZNF187	IVW	43	-0.0501272	0.0512248	0.327791	58284	NA (2014)	24390342	834
cg12009872	Height	CYP19A1	IVW	359	-0.035167	0.0908199	0.698596	252914	GIANT (2014)	25282103	834
cg07243736	Height	NARFL	IVW	359	-0.136687	0.0960849	0.154862	230779	GIANT (2014)	25282103	764
cg03844060	Height	FAM110D	IVW	359	-0.000329153	0.110855	0.997631	253108	GIANT (2014)	25282103	837
cg18764771	Total cholesterol	FRK	IVW	84	-0.384964	0.334122	0.249253	91559	GLGC (2013)	24097068	834
cg18764771	LDL cholesterol	FRK	IVW	75	-0.415729	0.353369	0.239406	86937	GLGC (2013)	24097068	834
cg11823142	Transferrin	VN1R13P	IVW	7	0.0458867	0.0885127	0.604166	23986	GIS (2014)	25352340	834
cg24279017	Height	ETV6	IVW	359	0.0747097	0.108089	0.48945	252055	GIANT (2014)	25282103	764
cg24279017	Extreme height	ETV6	IVW	45	-0.0673421	0.0802295	0.401263	15567.9	GIANT (2013)	23563607	764
cg03560416	Body mass index	MTIF3	IVW	79	-0.370404	0.30908	0.230758	236152	GIANT (2015)	25673413	834
cg08644498	Height	MAST2	IVW	359	-0.0725147	0.0806267	0.368446	252950	GIANT (2014)	25282103	834
cg02098786	Height	ADCY4	IVW	359	0.079926	0.110338	0.468834	245793	GIANT (2014)	25282103	764
cg18435832	Chronic kidney disease	GATM	IVW	4	1.16404	1.24035	0.347998	116365	CKDGen (2015)	26831199	764
cg02780210	HDL cholesterol	CDK12	IVW	85	0.118531	0.169852	0.48527	171271	GLGC (2013)	24097068	764
cg07338205	HOMA-B	G6PC2	IVW	3	-5.31635	3.92816	0.175929	36466	MAGIC (2011)	20081858	771
cg22598563	Height	P4HA2	IVW	359	-0.0686719	0.11029	0.533516	252951	GIANT (2014)	25282103	764
cg22598563	Extreme height	P4HA2	IVW	45	-0.0407463	0.085342	0.633044	15626.4	GIANT (2013)	23563607	764
cg22598563	Inflammatory bowel disease	P4HA2	IVW	62	-0.110005	0.0705185	0.118772	34652	IIBDGC (2015)	26192919	764
cg05863683	Schizophrenia	MAD1L1	IVW	68	0.0295996	0.102764	0.773319	82315	PGC (2014)	25056061	764
cg01680844	Height	HAGHL	IVW	359	-0.151754	0.0906185	0.0940029	230570	GIANT (2014)	25282103	837
cg18487916	Height	NEK4	IVW	359	-0.0494908	0.147006	0.736375	253200	GIANT (2014)	25282103	771
cg17644208	Height	ADCY3	IVW	359	0.0225208	0.0890495	0.800343	253058	GIANT (2014)	25282103	764
cg17644208	Body mass index	ADCY3	IVW	79	-0.338739	0.232533	0.14519	236046	GIANT (2015)	25673413	764
cg05180856	Birth weight	FES	IVW	52	-0.50228	0.388609	0.196181	151384	NA (2016)	27680694	771
cg24631526	Inflammatory bowel disease	LIME1	IVW	62	0.0536475	0.046811	0.251777	34652	IIBDGC (2015)	26192919	834
cg17173187	Schizophrenia	NMB	IVW	68	0.02515	0.0861085	0.77023	82315	PGC (2014)	25056061	837
cg09754948	Body mass index	ATXN2L	IVW	79	0.00173209	0.244241	0.994342	236117	GIANT (2015)	25673413	837
cg09754948	Waist circumference	ATXN2L	IVW	46	-0.060857	0.346795	0.860699	153912	GIANT (2015)	25673412	837
cg09754948	Crohn's disease	ATXN2L	IVW	51	-0.00631304	0.0500513	0.899628	20883	IIBDGC (2015)	26192919	837
cg26284483	Height	C17orf79	IVW	359	0.0208401	0.108204	0.847272	251890	GIANT (2014)	25282103	764
cg08202287	Height	B3GNT7	IVW	359	0.0823728	0.120452	0.49406	251344	GIANT (2014)	25282103	764
cg07190778	Age at menarche	LSAMP	IVW	63	-0.119724	0.0984571	0.223985	182416	ReproGen (2014)	25231870	837
cg14500070	Weight	ZBTB38	IVW	8	-0.208936	0.876515	0.811593	58322	GIANT (2013)	23754948	764
cg04882995	Lung cancer	CHRNA3	IVW	4	1.36546	0.539766	0.0114153	27209	ILCCO (2014)	24880342	837
cg05358723	Years of schooling	LRRC24	IVW	71	0.909431	0.791233	0.250397	293723	SSGAC (2016)	27225129	834
cg20295408	Schizophrenia	MAD1L1	IVW	68	0.164539	0.081459	0.0433942	82315	PGC (2014)	25056061	742
cg11197664	Serum creatinine (eGFRcrea)	LMAN2	IVW	43	-1.69617	1.0607	0.109797	118432	CKDGen (2015)	26831199	834
cg19139589	Body mass index	ADCY3	IVW	79	-0.0296898	0.16573	0.857823	235973	GIANT (2015)	25673413	837
cg10760299	Serum creatinine (eGFRcrea)	GATM	IVW	43	-6.32954	2.61593	0.0155371	118447	CKDGen (2015)	26831199	764
cg20381115	Chronic kidney disease	LOC145663	IVW	4	1.24215	1.22805	0.311784	118137	CKDGen (2015)	26831199	834
cg07423334	Triglycerides	PDXDC1	IVW	53	-0.0631547	0.226112	0.780009	175934	GLGC (2013)	24097068	837
cg20240154	Inflammatory bowel disease	MICB	IVW	62	0.0510735	0.0404769	0.207022	34652	IIBDGC (2015)	26192919	834
cg12555086	Coronary heart disease	LIPA	IVW	37	-0.503212	0.330478	0.127839	184305	CARDIoGRAMplusC4D (2015)	26343387	742
cg08176694	Height	PITPNM2	IVW	359	0.0599922	0.095479	0.529789	253077	GIANT (2014)	25282103	837
cg08176694	Age at menopause	PITPNM2	IVW	37	-0.0400592	0.0471477	0.395518	69360	ReproGen (2015)	26414677	837
cg27413008	Body mass index	IL27	IVW	79	-0.256086	0.304943	0.401031	333466	GIANT (2015)	25673413	837
cg23510089	Height	ADAMTS3	IVW	359	0.000380367	0.114932	0.997359	250952	GIANT (2014)	25282103	764
cg04800585	Transferrin Saturation	HIST1H2BB	IVW	3	0.143918	0.117448	0.220434	23986	GIS (2014)	25352340	837
cg04800585	Iron	HIST1H2BB	IVW	3	0.0895322	0.153844	0.560588	23986	GIS (2014)	25352340	837
cg13897122	Crohn's disease	IL18RAP	IVW	51	0.0150697	0.0520998	0.772393	20883	IIBDGC (2015)	26192919	834
cg01087129	Mean cell haemoglobin	EPO	IVW	30	0.229163	0.219951	0.297465	43590	HaemGen (2012)	23222517	834
cg01087129	Mean cell volume	EPO	IVW	38	0.0907906	0.0772975	0.24017	46851	HaemGen (2012)	23222517	834
cg02310922	Transferrin Saturation	HLA-F	IVW	3	-0.111661	0.126092	0.375861	23986	GIS (2014)	25352340	742
cg16694702	Age at menarche	MKL2	IVW	63	0.121183	0.144546	0.401825	182416	ReproGen (2014)	25231870	834
cg10635145	Obesity class 1	BDNF	IVW	18	0.539597	0.494176	0.274872	93811	GIANT (2013)	23563607	834
cg26796135	Serum creatinine (eGFRcrea)	LOC145663	IVW	43	-2.86382	1.57603	0.0692005	118329	CKDGen (2015)	26831199	764
cg26796135	Chronic kidney disease	LOC145663	IVW	4	0.81113	0.838667	0.333461	118134	CKDGen (2015)	26831199	764
cg08721338	HDL cholesterol	ELMO3	IVW	85	-0.0245927	0.134738	0.855173	92817	GLGC (2013)	24097068	837
cg22341471	Years of schooling	ABCB9	IVW	71	0.00887839	0.422147	0.983221	293723	SSGAC (2016)	27225129	834
cg22341471	Schizophrenia	ABCB9	IVW	68	0.103132	0.0749185	0.168639	82315	PGC (2014)	25056061	834
cg24032190	Inflammatory bowel disease	SMAD3	IVW	62	-0.0304089	0.0762858	0.690175	34652	IIBDGC (2015)	26192919	834
cg22814740	Waist circumference	FUBP1	IVW	46	-0.137049	0.257862	0.595084	219272	GIANT (2015)	25673412	834
cg16213375	LDL cholesterol	FADS1	IVW	75	0.0447116	0.13203	0.734875	173017	GLGC (2013)	24097068	742
cg16213375	Triglycerides	FADS1	IVW	53	-0.0786304	0.195256	0.687166	177785	GLGC (2013)	24097068	742
cg16213375	Total cholesterol	FADS1	IVW	84	0.135208	0.126345	0.284552	187272	GLGC (2013)	24097068	742
cg16213375	HDL cholesterol	FADS1	IVW	85	0.146269	0.150289	0.330427	187087	GLGC (2013)	24097068	742
cg07689907	Triglycerides	FADS1	IVW	53	0.0361592	0.284474	0.898854	171720	GLGC (2013)	24097068	837
cg07689907	Total cholesterol	FADS1	IVW	84	0.075277	0.145462	0.604805	179944	GLGC (2013)	24097068	837
cg07689907	HDL cholesterol	FADS1	IVW	85	0.0248346	0.21382	0.907536	179943	GLGC (2013)	24097068	837
cg13523818	Height	HAPLN4	IVW	359	0.17003	0.102257	0.0963574	242953	GIANT (2014)	25282103	834
cg23161317	Height	ZNF389	IVW	359	0.0922252	0.0935471	0.324198	250219	GIANT (2014)	25282103	837
cg22532475	Height	TRIM8	IVW	359	0.114964	0.11072	0.299118	246759	GIANT (2014)	25282103	834
cg21745287	Years of schooling	OGFOD2	IVW	71	0.474145	0.555572	0.393417	293723	SSGAC (2016)	27225129	837
cg02320614	Inflammatory bowel disease	NPIPB6	IVW	62	-0.107254	0.105494	0.309303	34652	IIBDGC (2015)	26192919	837
cg22484793	Height	TLR9	IVW	359	-0.0314584	0.0828542	0.70418	252037	GIANT (2014)	25282103	834
cg00129232	HDL cholesterol	STARD3	IVW	85	-0.427047	0.328036	0.192975	185471	GLGC (2013)	24097068	837
cg17806162	Ulcerative colitis	HES5	IVW	34	0.262333	0.170582	0.12408	27432	IIBDGC (2015)	26192919	837
cg18819791	Height	DAAM1	IVW	359	-0.0201879	0.117252	0.863299	253030	GIANT (2014)	25282103	764
cg06017559	Height	LMF1	IVW	359	0.0460886	0.0896412	0.60715	249909	GIANT (2014)	25282103	834
cg14085527	Total cholesterol	C7orf50	IVW	84	0.23252	0.222819	0.2967	183314	GLGC (2013)	24097068	764
cg26520678	Iron	TRIM38	IVW	3	0.0179378	0.1673	0.914615	23986	GIS (2014)	25352340	764
cg26520678	Transferrin	TRIM38	IVW	7	-0.077185	0.0876153	0.378343	23986	GIS (2014)	25352340	764
cg26520678	Height	TRIM38	IVW	359	0.0150027	0.0923813	0.870991	253094	GIANT (2014)	25282103	764
cg14349538	Rheumatoid arthritis	IRF5	IVW	43	-0.12366	0.102164	0.226122	58284	NA (2014)	24390342	771
cg13119609	Alzheimer's disease	APOC2	IVW	11	-0.0647147	0.125411	0.60584	54162	IGAP (2013)	24162737	764
cg08195491	Crohn's disease	NOD2	IVW	51	-0.0485482	0.0490038	0.321831	20883	IIBDGC (2015)	26192919	764
cg08380311	Height	NFIC	IVW	359	0.0584857	0.128444	0.648864	245466	GIANT (2014)	25282103	837
cg19735538	Rheumatoid arthritis	C6orf227	IVW	43	0.0277344	0.0561875	0.621585	58284	NA (2014)	24390342	834
cg26906217	Height	NUCB2	IVW	359	0.0840112	0.101648	0.408527	253239	GIANT (2014)	25282103	771
cg06313718	Inflammatory bowel disease	APEH	IVW	62	0.00602507	0.0795678	0.93964	34652	IIBDGC (2015)	26192919	764
cg06313718	Years of schooling	APEH	IVW	71	-0.318473	0.339586	0.348334	293723	SSGAC (2016)	27225129	764
cg06313718	Ulcerative colitis	APEH	IVW	34	-0.0248866	0.0752567	0.740879	27432	IIBDGC (2015)	26192919	764
cg06313718	Crohn's disease	APEH	IVW	51	0.0441254	0.0720855	0.540455	20883	IIBDGC (2015)	26192919	764
cg18007957	Birth weight	ESR1	IVW	52	-0.137242	0.310946	0.658946	149530	NA (2016)	27680694	837
cg18007957	HDL cholesterol	ESR1	IVW	85	-0.113064	0.124609	0.364223	187089	GLGC (2013)	24097068	837
cg18735402	Hip circumference	GIPR	IVW	49	0.104937	0.518917	0.839742	211017	GIANT (2015)	25673412	837
cg00139496	Height	GLT8D1	IVW	359	-0.0635588	0.0839018	0.448728	252835	GIANT (2014)	25282103	742
cg00139496	PGC cross-disorder traits	GLT8D1	IVW	4	-1.10929	0.835818	0.184444	61220	PGC (2013)	23453885	742
cg15971010	Serum creatinine (eGFRcrea)	SLC47A1	IVW	43	0.424455	2.45003	0.862459	117386	CKDGen (2015)	26831199	837
cg01176748	Years of schooling	HAUS4	IVW	71	-0.432234	0.445013	0.331407	293723	SSGAC (2016)	27225129	771
cg16363586	Height	BST2	IVW	359	-0.019067	0.0873527	0.827214	234379	GIANT (2014)	25282103	834
cg12903224	Mean platelet volume	FAR2	IVW	22	-2.89088	2.57093	0.260822	19314	HaemGen (2011)	22139419	837
cg01877814	Age at menopause	POLG	IVW	37	-0.149798	0.136749	0.273332	69360	ReproGen (2015)	26414677	834
cg01877814	Height	POLG	IVW	359	-0.015187	0.0919701	0.868841	249875	GIANT (2014)	25282103	834
cg11023668	Childhood obesity	ADCY3	IVW	10	-0.881979	0.646505	0.172496	13848	EGG (2012)	22484627	764
cg11023668	Obesity class 1	ADCY3	IVW	18	-0.607554	0.665277	0.361119	98605.7	GIANT (2013)	23563607	764
cg27353143	Height	ZNF573	IVW	359	-0.00310234	0.0869255	0.97153	253222	GIANT (2014)	25282103	764
cg21692194	Serum creatinine (eGFRcrea)	SLC47A1	IVW	43	0.394044	2.01104	0.844657	117386	CKDGen (2015)	26831199	834
cg04660111	Crohn's disease	FUT2	IVW	51	0.0240231	0.0720594	0.738848	20883	IIBDGC (2015)	26192919	837
cg16557858	Inflammatory bowel disease	ERBB2	IVW	62	-0.0220354	0.0618185	0.721502	34652	IIBDGC (2015)	26192919	771
cg02046881	Height	GNA12	IVW	359	0.0830074	0.101808	0.414882	252903	GIANT (2014)	25282103	764
cg10178827	Crohn's disease	LNPEP	IVW	51	0.0576211	0.0676291	0.394205	20883	IIBDGC (2015)	26192919	837
cg16675558	Height	H19	IVW	359	0.0168334	0.0837429	0.840688	250225	GIANT (2014)	25282103	834
cg04140906	Cigarettes smoked per day	PSMA4	Wald ratio	1	-0.314512	0.0417301	4.82e-14	68028	TAG (2010)	20418890	834
cg04140906	Schizophrenia	PSMA4	IVW	68	-0.145732	0.121198	0.229199	82315	PGC (2014)	25056061	834
cg14725641	LDL cholesterol	MIR1908	IVW	75	0.186249	0.12732	0.143512	83099	GLGC (2013)	24097068	742
cg14725641	Total cholesterol	MIR1908	IVW	84	0.16066	0.12649	0.204035	92642	GLGC (2013)	24097068	742
cg14725641	Triglycerides	MIR1908	IVW	53	0.00280404	0.202474	0.988951	86740.1	GLGC (2013)	24097068	742
cg14725641	HDL cholesterol	MIR1908	IVW	85	0.0134534	0.15221	0.929569	92741	GLGC (2013)	24097068	742
cg00638945	Birth weight	PTCH1	IVW	52	0.57112	0.432612	0.186779	143405	NA (2016)	27680694	834
cg00638945	Height	PTCH1	IVW	359	0.0913304	0.0865613	0.291382	253065	GIANT (2014)	25282103	834
cg09917562	Body mass index	SKOR1	IVW	79	0.707119	0.442296	0.109877	235536	GIANT (2015)	25673413	764
cg06109529	Height	CEP63	IVW	359	0.0273578	0.0831149	0.742037	247678	GIANT (2014)	25282103	834
cg22088368	Mean cell haemoglobin	C22orf33	IVW	30	0.232347	0.0949755	0.0144297	51347	HaemGen (2012)	23222517	771
cg22088368	Transferrin Saturation	C22orf33	IVW	3	0.342903	0.353411	0.331913	23986	GIS (2014)	25352340	771
cg22088368	Iron	C22orf33	IVW	3	0.579954	0.382574	0.129538	23986	GIS (2014)	25352340	771
cg08550394	Height	ADCY9	IVW	359	0.00616551	0.0834268	0.941087	253074	GIANT (2014)	25282103	837
cg00971747	Inflammatory bowel disease	C1orf106	IVW	62	-0.00462975	0.0626454	0.941087	34652	IIBDGC (2015)	26192919	764
cg02586212	Multiple sclerosis	RGS1	IVW	4	0.131338	0.180338	0.466437	38589	IMSGC (2013)	24076602	834
cg00601836	Birth weight	ESR1	IVW	52	0.294618	0.430101	0.493346	149528	NA (2016)	27680694	837
cg00640147	Extreme height	GH2	IVW	45	-0.0633622	0.0696827	0.363194	14770.9	GIANT (2013)	23563607	771
cg22842932	Height	GH2	IVW	359	-0.0522362	0.0970303	0.590336	252937	GIANT (2014)	25282103	771
cg16484042	Height	MKL2	IVW	359	0.0186828	0.0982759	0.849226	250293	GIANT (2014)	25282103	764
cg00403498	Height	PRRT1	IVW	359	-0.0302252	0.0890764	0.73437	246477	GIANT (2014)	25282103	834
cg19865134	Mean cell haemoglobin	C17orf63	IVW	30	-0.0976902	0.179077	0.585396	51364	HaemGen (2012)	23222517	837
cg22159528	Height	ZNF575	IVW	359	0.054259	0.0913259	0.552428	253125	GIANT (2014)	25282103	742
cg21752471	Years of schooling	PHF15	IVW	71	-0.361604	0.292247	0.215968	293723	SSGAC (2016)	27225129	742
cg08121925	Schizophrenia	CCDC39	IVW	68	0.0515911	0.0812551	0.525476	82315	PGC (2014)	25056061	834
cg16075940	Mean cell haemoglobin	C6orf183	IVW	30	-0.435412	0.334702	0.193295	51415	HaemGen (2012)	23222517	742
cg16075940	Red blood cell count	C6orf183	IVW	23	-1.01031	0.550509	0.0664709	53365	HaemGen (2012)	23222517	742
cg05235248	Inflammatory bowel disease	CREM	IVW	62	-0.0610999	0.0864123	0.479521	34652	IIBDGC (2015)	26192919	834
cg05235248	Crohn's disease	CREM	IVW	51	-0.0988168	0.0819797	0.228056	20883	IIBDGC (2015)	26192919	834
cg15460135	HDL cholesterol	LILRA3	IVW	85	-0.552523	0.299735	0.0652748	90419	GLGC (2013)	24097068	742
cg15460135	Total cholesterol	LILRA3	IVW	84	-0.0391158	0.248284	0.874816	90314.1	GLGC (2013)	24097068	742
ch.1.3577855R	Height	LAMC1	IVW	359	0.00416199	0.0907662	0.963427	253094	GIANT (2014)	25282103	834
cg27539214	HDL cholesterol	SLC12A4	IVW	85	-0.54563	0.30412	0.0727931	184917	GLGC (2013)	24097068	837
cg04539111	Total cholesterol	SLC12A4	IVW	84	0.159862	0.186057	0.390225	185035	GLGC (2013)	24097068	764
[truncated: 148 more rows]

## Sheet: Table S5
Table S5. Complex traits identified for validation within the UK Biobank
[truncated: 16 more rows]

[truncated: 19 more sheets: Table S6, Table S7, Table S8, Table S9, Table S10, Table S11, Table S12, Table S13, Table S14, Table S15, Table S16, Table S17, Table S18, Table S19, Table S20, Table S21, Table S22, Table S23, Table S24]
